# Supplementary material for: Experimental and numerical dataset of Microbond test using optical fibres for strain
Source: Data Brief. 2020 Jul 13;31:106017. doi: 10.1016/j.dib.2020.106017 (PMC7390787; doi:10.1016/j.dib.2020.106017)
Supplement: Supplementary file 1 [file mmc1.zip]

Archive with 14 entries (13 files):
- Supplementary data/
- Supplementary data/DR_3_position1.mp4
- Supplementary data/DR_3_position2.mp4
- Supplementary data/DR_3_position3.mp4
- Supplementary data/experimental_data.xlsx
- Supplementary data/fine_mesh.xlsx
- Supplementary data/force_strain_sim.xlsx
- Supplementary data/Load_area.txt
- Supplementary data/microbond_1.mp4
- Supplementary data/SEM_1.tif
- Supplementary data/SEM_2.tif
- Supplementary data/SEM_4.tif
- Supplementary data/SEM_5.tif
- Supplementary data/simulation_data.xlsx
