# Supplementary material for: Experimental and numerical dataset of Microbond test using optical fibres for strain
Source: Data Brief. 2020 Jul 13;31:106017. doi: 10.1016/j.dib.2020.106017 (PMC7390787; doi:10.1016/j.dib.2020.106017)
Supplement: Supplementary file 1 [file mmc1.zip › Supplementary data/experimental_data.xlsx]

## Sheet: Sheet1
DR_1_Exp			DR_2_Exp			DR_4_Exp			DR_5_Exp
Strain	Force		Strain	Force		Strain	Force		Strain	Force
(m/m)	(N)		(m/m)	(N)		(m/m)	(N)		(m/m)	(N)
0	0.01317		-3.797e-06	-0.01145		-2.071e-06	0.00403		2.9855e-05	0.01024
8.63e-07	0.01333		-3.797e-06	-0.00444		-2.934e-06	0.000913421		2.8129e-05	0.01295
0	0.01715		-3.797e-06	-0.00536		-2.934e-06	0.00477		2.9855e-05	0.01076
0	0.01529		-2.934e-06	-0.00462		-2.934e-06	0.00342		2.8992e-05	0.01023
-8.63e-07	0.01422		-3.797e-06	-0.0072		-2.934e-06	0.00541		2.8129e-05	0.0124
-8.63e-07	0.0139		-5.522e-06	-0.00588		-2.071e-06	0.00385		2.8129e-05	0.01089
-8.63e-07	0.01645		-5.522e-06	-0.00542		-5.522e-06	0.00309		2.7266e-05	0.01224
0	0.01609		-5.522e-06	-0.00504		-3.797e-06	0.00172		2.8992e-05	0.0143
0	0.01426		-3.797e-06	-0.00431		-2.934e-06	0.00334		2.8992e-05	0.0107
-8.63e-07	0.01117		-2.934e-06	-0.00464		-2.934e-06	0.00368		2.8992e-05	0.0118
0	0.01611		-2.934e-06	-0.00347		-3.797e-06	0.00146		2.8992e-05	0.01179
-8.63e-07	0.01755		-5.522e-06	-0.00623		-3.797e-06	0.00512		2.9855e-05	0.01278
-8.63e-07	0.01543		-5.522e-06	-0.00512		-3.797e-06	0.00363		2.8992e-05	0.01135
-8.63e-07	0.01405		-3.797e-06	-0.00308		-3.797e-06	0.00299		3.0718e-05	0.01106
-8.63e-07	0.01472		-2.071e-06	-0.00378		-2.934e-06	0.00356		2.8992e-05	0.01154
0	0.01724		-3.797e-06	-0.00459		-2.934e-06	0.00339		3.0718e-05	0.01088
-8.63e-07	0.01631		-2.071e-06	-0.00498		-3.797e-06	0.00328		3.0718e-05	0.01104
-1.726e-06	0.01392		-5.522e-06	-0.0028		-2.934e-06	0.00464		3.0718e-05	0.01173
0	0.0156		-2.934e-06	-0.00672		-3.797e-06	0.00258		2.8992e-05	0.01111
-1.726e-06	0.01588		-3.797e-06	-0.00548		-3.797e-06	0.00189		3.2444e-05	0.01256
-8.63e-07	0.01752		-3.797e-06	-0.00541		-2.934e-06	0.0035		2.8992e-05	0.01123
-1.726e-06	0.01497		-2.934e-06	-0.0076		-3.797e-06	0.0032		2.8992e-05	0.01156
-8.63e-07	0.01494		-3.797e-06	-0.0039		-2.934e-06	0.00305		2.9855e-05	0.01274
-1.726e-06	0.01436		-2.934e-06	-0.00529		-3.797e-06	0.00346		3.2444e-05	0.01189
-1.726e-06	0.01644		-2.934e-06	-0.00423		-2.934e-06	0.00265		2.9855e-05	0.01128
0	0.01682		-2.934e-06	-0.00502		-3.797e-06	0.00227		2.9855e-05	0.01048
3.451e-06	0.01534		-4.659e-06	-0.00511		-2.934e-06	0.00276		2.8992e-05	0.01072
5.177e-06	0.01544		-2.071e-06	-0.00329		-3.797e-06	0.00433		3.0718e-05	0.01052
4.314e-06	0.01549		-2.934e-06	-0.0037		-2.071e-06	0.00324		2.8992e-05	0.01119
6.04e-06	0.01832		-4.659e-06	-0.00526		-1.208e-06	0.00466		2.9855e-05	0.01137
6.903e-06	0.01866		-5.522e-06	-0.00761		5.18e-07	0.00738		2.9855e-05	0.01132
6.903e-06	0.01921		-2.934e-06	-0.00384		3.106e-06	0.00941		2.9855e-05	0.01282
6.903e-06	0.01987		-2.934e-06	-0.00533		6.558e-06	0.01249		3.3306e-05	0.01553
8.628e-06	0.01918		-5.522e-06	-0.00484		7.421e-06	0.01436		3.4169e-05	0.0183
9.491e-06	0.02161		-2.934e-06	-0.00426		1.0009e-05	0.01702		3.4169e-05	0.0196
9.491e-06	0.02247		-3.797e-06	-0.00431		1.4324e-05	0.01926		3.6758e-05	0.02069
1.208e-05	0.02225		-2.934e-06	-0.00478		1.5186e-05	0.02083		3.7621e-05	0.0229
1.208e-05	0.02388		-3.797e-06	-0.00617		1.8638e-05	0.02389		3.9347e-05	0.02515
1.208e-05	0.02433		-5.522e-06	-0.00162		2.0364e-05	0.02581		4.1935e-05	0.02839
1.208e-05	0.02475		-1.208e-06	-0.00276		2.2952e-05	0.02736		4.2798e-05	0.03088
1.2943e-05	0.02527		-3.45e-07	-0.00248		2.5541e-05	0.03141		4.3661e-05	0.03256
1.2943e-05	0.02559		5.18e-07	-0.00177		2.7266e-05	0.03404		4.4524e-05	0.03484
1.3806e-05	0.02539		1.381e-06	-0.00747		3.0718e-05	0.03503		4.4524e-05	0.0399
1.2943e-05	0.0259		1.381e-06	-0.00225		3.0718e-05	0.03705		4.7975e-05	0.038
1.2943e-05	0.02533		1.381e-06	-0.00131		3.5895e-05	0.03818		4.8838e-05	0.04028
1.3806e-05	0.02755		5.18e-07	-0.000552546		3.7621e-05	0.03944		5.3152e-05	0.04564
1.3806e-05	0.02727		3.106e-06	-0.000681768		4.1072e-05	0.04322		5.4015e-05	0.04497
1.4668e-05	0.02712		2.243e-06	0.00102		4.2798e-05	0.04469		5.4878e-05	0.04791
1.3806e-05	0.02638		2.243e-06	-0.000359937		4.3661e-05	0.0478		5.6604e-05	0.04833
1.4668e-05	0.02784		3.106e-06	0.00183		4.5387e-05	0.04853		5.7467e-05	0.05033
1.3806e-05	0.02775		4.832e-06	0.00085254		4.7975e-05	0.05214		6.1781e-05	0.05187
1.4668e-05	0.02904		3.969e-06	-0.000130229		5.2289e-05	0.0559		6.1781e-05	0.05759
1.3806e-05	0.02847		3.969e-06	0.00167		5.4878e-05	0.05734		6.3507e-05	0.05483
1.4668e-05	0.02579		3.969e-06	0.00139		5.6604e-05	0.05854		6.5232e-05	0.05931
1.4668e-05	0.02767		6.558e-06	0.00171		6.1781e-05	0.06158		6.6095e-05	0.06211
1.5531e-05	0.02758		6.558e-06	0.00111		6.5232e-05	0.06297		6.9547e-05	0.06236
1.5531e-05	0.02727		5.695e-06	0.00213		6.5232e-05	0.06569		7.041e-05	0.06428
1.4668e-05	0.02978		6.558e-06	0.00132		6.9547e-05	0.06784		7.2135e-05	0.06728
1.4668e-05	0.02937		5.695e-06	0.00132		7.041e-05	0.06765		7.1272e-05	0.06956
1.5531e-05	0.02947		7.421e-06	0.00289		7.1272e-05	0.07075		7.4724e-05	0.06877
1.6394e-05	0.02817		7.421e-06	0.00304		7.2998e-05	0.07088		7.5587e-05	0.07075
1.6394e-05	0.02814		6.558e-06	0.00262		7.5587e-05	0.07351		7.9038e-05	0.07143
1.6394e-05	0.0286		5.695e-06	0.0028		7.8175e-05	0.07504		7.9901e-05	0.07516
1.5531e-05	0.02934		8.283e-06	0.00325		7.9901e-05	0.07568		7.9901e-05	0.07585
1.5531e-05	0.03075		6.558e-06	0.00206		8.0764e-05	0.07873		8.249e-05	0.07799
1.6394e-05	0.0297		5.695e-06	0.00342		8.249e-05	0.07853		8.1627e-05	0.07875
1.7257e-05	0.02988		8.283e-06	0.00439		8.5941e-05	0.07992		8.4215e-05	0.0815
1.7257e-05	0.02763		9.146e-06	0.00288		8.6804e-05	0.08388		8.4215e-05	0.07976
1.6394e-05	0.03005		6.558e-06	0.00318		8.9393e-05	0.08433		8.7667e-05	0.08257
1.812e-05	0.0286		7.421e-06	0.00314		8.853e-05	0.08453		8.853e-05	0.08572
1.6394e-05	0.03145		8.283e-06	0.00394		9.1981e-05	0.08575		8.9393e-05	0.08635
1.5531e-05	0.032		8.283e-06	0.00305		9.2844e-05	0.08761		9.1118e-05	0.08703
1.6394e-05	0.03139		9.146e-06	0.0033		9.457e-05	0.08878		9.2844e-05	0.08704
1.812e-05	0.0308		8.283e-06	0.00467		9.7158e-05	0.09094		9.2844e-05	0.09176
2.0708e-05	0.03105		7.421e-06	0.00145		9.6295e-05	0.09232		9.6295e-05	0.0934
1.812e-05	0.03054		7.421e-06	0.00431		9.9747e-05	0.09478		9.6295e-05	0.09648
2.0708e-05	0.03172		9.146e-06	0.00237		0.00010061	0.09588		9.9747e-05	0.09591
1.7257e-05	0.03205		9.146e-06	0.00276		0.000102336	0.09662		9.8884e-05	0.0978
1.812e-05	0.03284		1.0009e-05	0.00379		0.000104924	0.09899		9.8884e-05	0.10064
1.7257e-05	0.03242		9.146e-06	0.00338		0.00010665	0.10132		0.000102336	0.09966
2.0708e-05	0.03172		8.283e-06	0.00298		0.000107513	0.10068		0.000105787	0.10114
1.8983e-05	0.03149		9.146e-06	0.00292		0.000109238	0.10411		0.000105787	0.10342
1.8983e-05	0.03154		9.146e-06	0.00303		0.000109238	0.10288		0.000107513	0.10496
2.0708e-05	0.03258		1.0009e-05	0.00387		0.000109238	0.10485		0.000108376	0.10608
2.0708e-05	0.03365		1.0872e-05	0.00106		0.000111827	0.10505		0.000110101	0.10621
2.1571e-05	0.03366		9.146e-06	0.00319		0.000116141	0.10827		0.000113553	0.10761
1.812e-05	0.03355		1.0009e-05	0.00492		0.000117004	0.10969		0.000114416	0.11212
2.0708e-05	0.03307		1.0872e-05	0.00305		0.00011873	0.1105		0.000115278	0.11055
1.7257e-05	0.03237		1.0872e-05	0.00289		0.000119593	0.11398		0.000117867	0.11
2.1571e-05	0.0326		1.0009e-05	0.00356		0.000123044	0.11261		0.000117867	0.11517
1.8983e-05	0.03263		1.0009e-05	0.0023		0.000123044	0.11483		0.00011873	0.11313
1.8983e-05	0.03245		1.0009e-05	0.00531		0.00012477	0.11499		0.000120456	0.11455
2.0708e-05	0.03324		1.0872e-05	0.00417		0.000123907	0.11686		0.000122181	0.11493
2.0708e-05	0.03282		1.0872e-05	-0.000408586		0.000125633	0.11818		0.000123907	0.11372
2.2434e-05	0.03503		1.0009e-05	0.0043		0.000128221	0.11787		0.000125633	0.1172
2.0708e-05	0.03398		1.0009e-05	0.00521		0.000129947	0.11916		0.000125633	0.11866
2.1571e-05	0.03354		1.0872e-05	0.00382		0.000129084	0.12149		0.000126496	0.11812
2.1571e-05	0.03321		1.1735e-05	0.0034		0.000132536	0.12386		0.000128221	0.12043
2.1571e-05	0.03391		1.1735e-05	0.00527		0.000132536	0.12404		0.000128221	0.12008
2.1571e-05	0.03327		1.0872e-05	0.00416		0.000135124	0.12576		0.000129084	0.12064
2.3297e-05	0.03341		1.0009e-05	0.00768		0.000135124	0.12907		0.000132536	0.1206
2.3297e-05	0.03358		1.1735e-05	0.00476		0.00013685	0.12777		0.000132536	0.12234
2.3297e-05	0.03462		1.1735e-05	0.00551		0.000137713	0.12805		0.000132536	0.12671
2.2434e-05	0.0353		1.1735e-05	0.00523		0.000137713	0.13003		0.000135124	0.12417
2.2434e-05	0.03458		1.2598e-05	0.00305		0.000140301	0.13358		0.00013685	0.12538
2.3297e-05	0.03369		1.1735e-05	0.00583		0.000141164	0.13081		0.000135987	0.12786
2.3297e-05	0.03443		1.4324e-05	0.00505		0.00014289	0.13195		0.000137713	0.12509
2.416e-05	0.03423		1.1735e-05	0.00554		0.000144616	0.13467		0.000139439	0.12732
2.3297e-05	0.0333		1.0872e-05	0.00504		0.000144616	0.13404		0.000141164	0.1278
2.2434e-05	0.03347		1.0872e-05	0.00515		0.000145479	0.13599		0.000142027	0.1311
2.3297e-05	0.03418		1.2598e-05	0.00509		0.000147204	0.13717		0.00014289	0.12971
2.1571e-05	0.03372		1.1735e-05	0.00555		0.000147204	0.13721		0.000144616	0.12991
2.3297e-05	0.03422		1.0872e-05	0.00661		0.00014893	0.13685		0.000143753	0.13161
2.3297e-05	0.03533		1.0872e-05	0.00572		0.000147204	0.13846		0.000144616	0.13221
2.416e-05	0.03547		1.1735e-05	0.00513		0.000149793	0.14107		0.000145479	0.13166
2.2434e-05	0.03564		1.2598e-05	0.00497		0.000151519	0.13874		0.000146341	0.13285
2.0708e-05	0.03599		1.0872e-05	0.00769		0.000152382	0.13851		0.00014893	0.136
2.1571e-05	0.03451		1.0872e-05	0.00663		0.000153244	0.14238		0.000150656	0.13511
2.1571e-05	0.0343		1.1735e-05	0.0069		0.000154107	0.14491		0.000150656	0.1377
2.2434e-05	0.03474		1.0872e-05	0.00571		0.000153244	0.14438		0.000151519	0.13932
2.1571e-05	0.03474		1.0009e-05	0.00678		0.00015497	0.14463		0.000151519	0.13854
2.0708e-05	0.03434		1.1735e-05	0.00942		0.000155833	0.14437		0.000152382	0.13905
1.7257e-05	0.03421		1.2598e-05	0.00627		0.000156696	0.14573		0.000154107	0.1394
2.1571e-05	0.03449		1.1735e-05	0.00752		0.000159284	0.14739		0.00015497	0.141
2.0708e-05	0.03504		1.1735e-05	0.00537		0.000160147	0.14767		0.000155833	0.1412
2.0708e-05	0.03466		1.1735e-05	0.00653		0.00016101	0.14799		0.000154107	0.14015
2.0708e-05	0.03379		1.2598e-05	0.0085		0.000160147	0.1492		0.000157559	0.14354
2.2434e-05	0.03418		1.5186e-05	0.00657		0.00016101	0.1505		0.000158422	0.14423
1.9846e-05	0.03531		1.4324e-05	0.00645		0.000162736	0.15114		0.00016101	0.1434
2.1571e-05	0.03605		1.1735e-05	0.0069		0.000163599	0.1509		0.000159284	0.14458
2.2434e-05	0.03595		1.2598e-05	0.01017		0.000162736	0.15265		0.00016101	0.14515
2.1571e-05	0.03553		1.5186e-05	0.00701		0.000163599	0.15249		0.000162736	0.14548
2.0708e-05	0.03643		1.2598e-05	0.0065		0.000164462	0.15456		0.000162736	0.14922
2.0708e-05	0.03567		1.6049e-05	0.00686		0.00016705	0.15427		0.000162736	0.14807
2.416e-05	0.03492		1.4324e-05	0.00746		0.000167913	0.15666		0.000165324	0.14846
2.1571e-05	0.03525		1.5186e-05	0.00994		0.00016705	0.15697		0.000166187	0.15075
2.3297e-05	0.0358		1.6912e-05	0.00677		0.000169639	0.15576		0.000167913	0.15201
2.416e-05	0.03542		1.5186e-05	0.00817		0.000169639	0.15752		0.000167913	0.15175
2.2434e-05	0.03525		1.5186e-05	0.00754		0.000170502	0.15926		0.000170502	0.15321
2.2434e-05	0.03578		1.5186e-05	0.00784		0.000171365	0.1597		0.000169639	0.15452
2.3297e-05	0.0348		1.5186e-05	0.00653		0.000172227	0.15974		0.000170502	0.15412
2.416e-05	0.03521		1.2598e-05	0.00646		0.00017309	0.15945		0.000171365	0.1551
2.416e-05	0.03661		1.5186e-05	0.00738		0.000172227	0.16249		0.00017309	0.15618
2.5023e-05	0.0371		1.5186e-05	0.00703		0.000175679	0.16188		0.000173953	0.15734
2.5886e-05	0.03543		1.6049e-05	0.00984		0.000175679	0.16171		0.000177405	0.15921
2.5886e-05	0.03545		1.6912e-05	0.00719		0.000177405	0.1647		0.000177405	0.15853
2.5023e-05	0.03519		1.2598e-05	0.00827		0.000177405	0.16435		0.000178267	0.16015
2.5023e-05	0.03616		1.6049e-05	0.00828		0.00017913	0.16542		0.000177405	0.16088
2.5886e-05	0.03678		1.5186e-05	0.00724		0.000180856	0.16366		0.000178267	0.1633
2.5886e-05	0.03646		1.6049e-05	0.00895		0.000180856	0.16537		0.00017913	0.16264
2.5886e-05	0.03608		1.6912e-05	0.00821		0.000181719	0.16683		0.000178267	0.16295
2.6749e-05	0.03693		1.5186e-05	0.00948		0.000184307	0.16579		0.000179993	0.16523
2.5886e-05	0.03698		1.4324e-05	0.00819		0.00018517	0.16878		0.000180856	0.16548
2.5886e-05	0.03848		1.5186e-05	0.00728		0.000186033	0.16975		0.000181719	0.16714
2.6749e-05	0.03784		1.6912e-05	0.0087		0.000188622	0.17084		0.000181719	0.16719
2.5886e-05	0.03779		1.4324e-05	0.00668		0.000188622	0.17267		0.000182582	0.16915
2.6749e-05	0.03742		1.6912e-05	0.00582		0.000192073	0.17171		0.000182582	0.1705
2.5886e-05	0.03902		1.5186e-05	0.00759		0.000194662	0.17296		0.000184307	0.17173
2.6749e-05	0.03873		1.4324e-05	0.00783		0.000193799	0.17508		0.000184307	0.16988
2.7611e-05	0.03833		1.5186e-05	0.00873		0.000193799	0.17035		0.00018517	0.17198
2.6749e-05	0.03774		1.4324e-05	0.00578		0.000195525	0.17378		0.000186896	0.17153
2.7611e-05	0.03794		1.5186e-05	0.008		0.000195525	0.17428		0.000186033	0.17291
2.7611e-05	0.03769		1.7775e-05	0.00742		0.000194662	0.17363		0.000186896	0.17529
2.8474e-05	0.03758		1.7775e-05	0.00822		0.000196388	0.17649		0.000187759	0.17471
3.02e-05	0.03811		1.5186e-05	0.00767		0.000198113	0.1771		0.000188622	0.17596
2.7611e-05	0.03878		1.6912e-05	0.00884		0.000198976	0.1775		0.000190347	0.1769
2.8474e-05	0.03902		1.6049e-05	0.00814		0.000198976	0.17915		0.000190347	0.17715
2.8474e-05	0.03841		1.6049e-05	0.00633		0.000199839	0.18127		0.00019121	0.1806
3.1063e-05	0.03883		1.6049e-05	0.00926		0.000199839	0.18117		0.000193799	0.17912
3.02e-05	0.03865		1.6912e-05	0.00799		0.000199839	0.18088		0.000195525	0.18054
2.8474e-05	0.03958		1.5186e-05	0.00706		0.000202428	0.18165		0.000194662	0.17988
3.02e-05	0.03894		1.6049e-05	0.00784		0.00020329	0.18377		0.000193799	0.18114
3.02e-05	0.04135		1.5186e-05	0.0084		0.00020329	0.18282		0.000195525	0.18081
3.02e-05	0.03983		1.5186e-05	0.0084		0.000205016	0.18436		0.000196388	0.18274
3.1063e-05	0.04008		1.6049e-05	0.00952		0.000205016	0.18448		0.000196388	0.18238
3.1063e-05	0.03883		1.6049e-05	0.00793		0.000205016	0.18674		0.000198113	0.18368
3.1926e-05	0.04005		1.6049e-05	0.0065		0.000205879	0.18693		0.000198113	0.18608
3.02e-05	0.04135		1.6049e-05	0.00894		0.000206742	0.18817		0.000200702	0.18367
3.1063e-05	0.0411		1.6049e-05	0.00938		0.000208468	0.18658		0.000199839	0.18426
3.1063e-05	0.04248		1.6049e-05	0.00888		0.00020933	0.18924		0.000201565	0.18501
3.02e-05	0.04109		1.6049e-05	0.00867		0.00020933	0.19031		0.000202428	0.18724
3.1926e-05	0.0411		1.6912e-05	0.01258		0.000211056	0.19305		0.000204153	0.18787
3.1063e-05	0.04227		1.6049e-05	0.00984		0.000211919	0.19083		0.000205016	0.19085
3.1063e-05	0.04237		1.6049e-05	0.00644		0.000214508	0.1922		0.000205016	0.19093
3.1926e-05	0.04211		1.5186e-05	0.00939		0.000214508	0.19319		0.00020329	0.18904
3.1926e-05	0.04304		1.6912e-05	0.00966		0.000214508	0.19377		0.000206742	0.18866
3.1063e-05	0.04226		1.6049e-05	0.01023		0.00021537	0.1956		0.000207605	0.19024
3.1926e-05	0.043		1.6049e-05	0.00931		0.000217096	0.19407		0.000208468	0.19129
3.2789e-05	0.04325		1.4324e-05	0.01097		0.000217959	0.1961		0.00020933	0.19057
3.2789e-05	0.04333		1.6049e-05	0.01157		0.000218822	0.19726		0.000210193	0.19175
3.1926e-05	0.04309		1.6049e-05	0.00839		0.000218822	0.19878		0.000210193	0.19216
3.2789e-05	0.04294		1.7775e-05	0.01148		0.000220548	0.19834		0.000211056	0.19247
3.1926e-05	0.04366		1.6049e-05	0.01035		0.000220548	0.2014		0.000212782	0.1901
3.3651e-05	0.04404		1.6049e-05	0.00747		0.000223136	0.20232		0.000212782	0.19229
3.3651e-05	0.04401		1.6912e-05	0.011		0.000223999	0.20275		0.000212782	0.19272
3.3651e-05	0.04419		1.6912e-05	0.01081		0.000225725	0.20473		0.000214508	0.1937
3.4514e-05	0.04406		1.5186e-05	0.0112		0.000226588	0.20399		0.000212782	0.19471
3.3651e-05	0.04393		1.6912e-05	0.01091		0.000227451	0.20489		0.000214508	0.19441
3.5377e-05	0.04553		1.6912e-05	0.01105		0.000229176	0.20433		0.000214508	0.19438
3.4514e-05	0.04489		1.6912e-05	0.01434		0.000227451	0.20552		0.000214508	0.1974
3.4514e-05	0.04535		1.7775e-05	0.01267		0.000229176	0.20663		0.000216233	0.19652
3.3651e-05	0.04558		1.8638e-05	0.01216		0.000230902	0.2079		0.00021537	0.19509
3.4514e-05	0.0453		1.7775e-05	0.01266		0.000230902	0.20928		0.000217959	0.19519
3.4514e-05	0.04561		1.7775e-05	0.01152		0.000234353	0.21194		0.000216233	0.19577
3.5377e-05	0.04583		1.7775e-05	0.0115		0.000233491	0.2118		0.000217959	0.19847
3.4514e-05	0.04477		1.9501e-05	0.01201		0.000234353	0.21337		0.000217959	0.19861
3.5377e-05	0.04612		1.7775e-05	0.01315		0.000235216	0.21569		0.000220548	0.19898
3.4514e-05	0.04618		1.9501e-05	0.01333		0.000236942	0.2152		0.000220548	0.19934
3.5377e-05	0.04556		1.9501e-05	0.01195		0.000238668	0.21537		0.000220548	0.20073
3.624e-05	0.04601		2.0364e-05	0.01123		0.000239531	0.21635		0.000222273	0.20051
3.5377e-05	0.04652		2.1226e-05	0.01332		0.000241256	0.21731		0.000222273	0.20069
3.624e-05	0.0465		2.1226e-05	0.0137		0.000240394	0.21973		0.000223136	0.20089
3.624e-05	0.04676		2.0364e-05	0.01465		0.000242119	0.21965		0.000223136	0.20265
3.624e-05	0.04733		2.3815e-05	0.0139		0.000242982	0.22113		0.000223999	0.20101
3.624e-05	0.04708		2.3815e-05	0.01487		0.000244708	0.22108		0.000224862	0.20253
3.5377e-05	0.04701		2.1226e-05	0.01367		0.000243845	0.22175		0.000225725	0.2054
3.5377e-05	0.04732		2.2952e-05	0.01404		0.000247296	0.22384		0.000224862	0.20511
3.624e-05	0.04743		2.3815e-05	0.01612		0.000248159	0.22459		0.000225725	0.20482
3.7103e-05	0.0484		2.2952e-05	0.01541		0.000249022	0.2216		0.000226588	0.20387
3.8829e-05	0.04799		2.3815e-05	0.01333		0.000250748	0.22597		0.000226588	0.2028
3.624e-05	0.04793		2.1226e-05	0.01578		0.000251611	0.2267		0.000229176	0.2071
3.624e-05	0.0482		2.3815e-05	0.01674		0.000253336	0.22722		0.000229176	0.20757
3.8829e-05	0.04808		2.5541e-05	0.01659		0.000255062	0.22973		0.000228313	0.20894
3.8829e-05	0.04877		2.5541e-05	0.0169		0.000255925	0.23146		0.000229176	0.20885
3.7103e-05	0.04916		2.5541e-05	0.01787		0.000257651	0.23038		0.000229176	0.20947
3.8829e-05	0.04892		2.4678e-05	0.02013		0.000259376	0.2357		0.000230039	0.20933
3.9692e-05	0.04926		2.8129e-05	0.01853		0.000259376	0.23414		0.000230902	0.207
3.9692e-05	0.04894		2.5541e-05	0.01995		0.000261965	0.2344		0.000233491	0.21423
3.9692e-05	0.04938		2.6404e-05	0.01904		0.000263691	0.23887		0.000232628	0.21097
3.9692e-05	0.05026		2.7266e-05	0.01935		0.000263691	0.23579		0.000233491	0.21277
3.8829e-05	0.05003		2.8129e-05	0.0186		0.000266279	0.2367		0.000233491	0.21254
4.0554e-05	0.05002		2.7266e-05	0.01965		0.000267142	0.23935		0.000234353	0.21459
4.0554e-05	0.05073		2.8129e-05	0.0204		0.000268868	0.24007		0.000235216	0.21347
4.0554e-05	0.05076		2.8992e-05	0.0206		0.000271457	0.24036		0.000236079	0.21501
4.0554e-05	0.05147		2.8992e-05	0.02282		0.000272319	0.2422		0.000234353	0.21538
4.1417e-05	0.05122		2.8992e-05	0.02189		0.000272319	0.24148		0.000236079	0.21572
4.0554e-05	0.05211		2.8129e-05	0.02054		0.000274908	0.24354		0.000235216	0.21513
4.0554e-05	0.05179		3.2444e-05	0.02323		0.000276634	0.24552		0.000236079	0.21739
4.1417e-05	0.05208		2.8992e-05	0.02318		0.000276634	0.2443		0.000238668	0.21756
4.0554e-05	0.05192		2.8992e-05	0.02341		0.000277497	0.24217		0.000240394	0.21931
4.1417e-05	0.0524		2.9855e-05	0.02261		0.000279222	0.24729		0.000239531	0.21596
4.1417e-05	0.05221		3.0718e-05	0.02408		0.000280085	0.24538		0.000241256	0.22043
4.1417e-05	0.05279		3.0718e-05	0.02521		0.000280948	0.24941		0.000240394	0.22111
4.1417e-05	0.05211		3.2444e-05	0.02431		0.000281811	0.25054		0.000241256	0.22345
4.3143e-05	0.052		3.2444e-05	0.02663		0.000285262	0.25399		0.000242119	0.22217
4.228e-05	0.05267		3.2444e-05	0.02605		0.0002844	0.25131		0.000242119	0.22368
4.228e-05	0.05258		3.3306e-05	0.02642		0.000286988	0.25495		0.000242119	0.2234
4.3143e-05	0.05283		3.4169e-05	0.02699		0.000287851	0.25462		0.000242982	0.22577
4.228e-05	0.05263		3.4169e-05	0.02586		0.000288714	0.25645		0.000242982	0.22561
4.4006e-05	0.05372		3.5032e-05	0.02772		0.000288714	0.25489		0.000243845	0.22622
4.3143e-05	0.05339		3.3306e-05	0.02717		0.000289577	0.25588		0.000245571	0.22754
4.4006e-05	0.05326		3.6758e-05	0.0276		0.000292165	0.25888		0.000244708	0.22769
4.4006e-05	0.05394		3.5895e-05	0.02883		0.000292165	0.25917		0.000246434	0.22941
4.4869e-05	0.05405		3.6758e-05	0.02923		0.000293028	0.26077		0.000245571	0.22967
4.4006e-05	0.05448		3.5895e-05	0.02952		0.00029648	0.26181		0.000245571	0.2306
4.4006e-05	0.05452		3.5895e-05	0.02968		0.000295617	0.25865		0.000247296	0.22919
4.5732e-05	0.0539		3.6758e-05	0.03052		0.00029648	0.26254		0.000247296	0.22763
4.6594e-05	0.05441		3.6758e-05	0.03152		0.000299068	0.26309		0.000247296	0.23298
4.5732e-05	0.05445		3.6758e-05	0.03089		0.000298205	0.26139		0.000247296	0.23191
4.5732e-05	0.05445		3.8484e-05	0.03113		0.000298205	0.26513		0.000249022	0.23334
4.4869e-05	0.05456		3.7621e-05	0.03238		0.000299068	0.26649		0.000249022	0.23397
4.4869e-05	0.05474		4.1072e-05	0.03228		0.000300794	0.26782		0.000250748	0.23486
4.5732e-05	0.05494		4.1072e-05	0.0321		0.000301657	0.26895		0.000251611	0.23443
4.6594e-05	0.05496		3.9347e-05	0.03472		0.00030252	0.27031		0.000252474	0.23477
4.5732e-05	0.05556		4.1935e-05	0.03529		0.000303382	0.27119		0.000252474	0.23874
4.4869e-05	0.05557		4.1072e-05	0.03692		0.000304245	0.27226		0.000254199	0.23733
4.5732e-05	0.05586		4.1935e-05	0.0345		0.000305971	0.27243		0.000255925	0.23838
4.5732e-05	0.0559		4.1935e-05	0.03495		0.000305108	0.27284		0.000255925	0.23812
4.5732e-05	0.05769		4.2798e-05	0.0371		0.000307697	0.27364		0.000256788	0.23864
4.4869e-05	0.05649		4.2798e-05	0.03664		0.00030856	0.27607		0.000259376	0.2416
4.6594e-05	0.05644		4.3661e-05	0.0384		0.00030856	0.27739		0.000259376	0.24133
4.6594e-05	0.05626		4.2798e-05	0.03948		0.00030856	0.27771		0.000259376	0.24138
4.6594e-05	0.05687		4.3661e-05	0.03997		0.000311148	0.27755		0.000261102	0.24324
4.6594e-05	0.05644		4.3661e-05	0.04019		0.000312011	0.28073		0.000261965	0.24207
4.5732e-05	0.05636		4.7112e-05	0.03795		0.000312011	0.2817		0.000264554	0.24428
4.832e-05	0.05635		4.4524e-05	0.0406		0.000313737	0.28226		0.000263691	0.24452
4.6594e-05	0.05647		4.7975e-05	0.04117		0.0003146	0.28234		0.000266279	0.24525
4.832e-05	0.05652		4.7112e-05	0.04133		0.000316325	0.28151		0.000267142	0.24965
4.832e-05	0.05663		4.7975e-05	0.04281		0.000317188	0.28437		0.000266279	0.2483
4.832e-05	0.05607		5.1427e-05	0.04405		0.000318914	0.28619		0.000268005	0.24814
4.6594e-05	0.05713		5.0564e-05	0.04492		0.000319777	0.28648		0.000268868	0.25013
4.6594e-05	0.05729		5.1427e-05	0.04426		0.000321503	0.28914		0.000269731	0.24935
4.9183e-05	0.05764		5.3152e-05	0.04634		0.000322365	0.29012		0.000270594	0.25278
4.832e-05	0.05706		5.3152e-05	0.04747		0.000323228	0.29161		0.000270594	0.25119
4.832e-05	0.0578		5.4015e-05	0.04681		0.000324954	0.29161		0.000271457	0.2536
4.832e-05	0.05695		5.4878e-05	0.04762		0.000324954	0.29081		0.000271457	0.25128
5.0046e-05	0.05692		5.6604e-05	0.04805		0.000325817	0.29224		0.000274045	0.2524
4.832e-05	0.05706		5.6604e-05	0.04861		0.000328405	0.29414		0.000274045	0.25556
5.0046e-05	0.05751		5.6604e-05	0.04972		0.000330994	0.29536		0.000274045	0.25573
4.9183e-05	0.05698		5.9192e-05	0.05055		0.000330131	0.29616		0.000274908	0.25818
4.832e-05	0.05769		5.7467e-05	0.05255		0.000331857	0.29594		0.000274908	0.25743
4.9183e-05	0.05789		6.0055e-05	0.05138		0.000333583	0.2975		0.000276634	0.25724
4.9183e-05	0.05802		6.0918e-05	0.0505		0.000334446	0.29972		0.000277497	0.26078
4.832e-05	0.05901		6.0918e-05	0.0521		0.000335308	0.30103		0.000278359	0.25957
4.832e-05	0.05822		6.2644e-05	0.05322		0.000336171	0.29999		0.000278359	0.26004
4.9183e-05	0.05772		6.2644e-05	0.05547		0.00033876	0.30117		0.000279222	0.26081
4.832e-05	0.05732		6.2644e-05	0.05414		0.00033876	0.30189		0.000280085	0.26351
4.832e-05	0.05787		6.5232e-05	0.05553		0.000340486	0.30344		0.000280085	0.2643
4.9183e-05	0.05875		6.437e-05	0.05788		0.000342211	0.30411		0.000281811	0.26322
4.832e-05	0.05839		6.6095e-05	0.05601		0.000342211	0.30816		0.000282674	0.26452
4.832e-05	0.0589		6.6095e-05	0.0565		0.000345663	0.30784		0.000283537	0.26554
4.832e-05	0.05924		6.7821e-05	0.05861		0.000346526	0.30754		0.000285262	0.26664
4.832e-05	0.05878		6.9547e-05	0.05853		0.000347388	0.30972		0.000285262	0.26666
4.9183e-05	0.05936		6.7821e-05	0.0589		0.000349114	0.30927		0.000285262	0.26717
4.832e-05	0.05913		6.8684e-05	0.05721		0.000349977	0.31057		0.000286988	0.26904
4.9183e-05	0.05936		6.8684e-05	0.06031		0.00035084	0.3118		0.000287851	0.26924
4.832e-05	0.0589		7.041e-05	0.05986		0.000353429	0.31414		0.000288714	0.26975
4.9183e-05	0.05866		7.2135e-05	0.05963		0.000353429	0.31481		0.000289577	0.27123
4.832e-05	0.05926		7.2135e-05	0.06381		0.000356017	0.31557		0.00029044	0.27343
4.832e-05	0.05852		7.2998e-05	0.06462		0.000356017	0.31713		0.000292165	0.27231
4.9183e-05	0.05977		7.2998e-05	0.06257		0.00035688	0.31678		0.000294754	0.27296
4.9183e-05	0.05986		7.3861e-05	0.0661		0.000358606	0.31861		0.000297342	0.27536
4.9183e-05	0.06022		7.5587e-05	0.06529		0.000360331	0.31951		0.000298205	0.27505
4.9183e-05	0.05984		7.8175e-05	0.0656		0.000361194	0.32214		0.000299068	0.27562
4.832e-05	0.05954		7.7312e-05	0.06689		0.000363783	0.31943		0.00030252	0.27774
4.9183e-05	0.05987		7.8175e-05	0.06744		0.000363783	0.31887		0.00030252	0.27787
4.832e-05	0.06044		7.8175e-05	0.06667		0.000366371	0.32215		0.000304245	0.27816
5.0046e-05	0.05979		7.8175e-05	0.06929		0.000366371	0.32376		0.000305108	0.27879
5.0046e-05	0.06023		8.0764e-05	0.06999		0.000367234	0.32426		0.000306834	0.28035
4.9183e-05	0.06052		7.9901e-05	0.07184		0.000369823	0.32669		0.000307697	0.28161
5.0046e-05	0.06086		8.1627e-05	0.0703		0.000370686	0.33014		0.000311148	0.28119
5.0046e-05	0.06079		8.249e-05	0.07167		0.000373274	0.32821		0.000311148	0.28294
5.0909e-05	0.06092		8.249e-05	0.07034		0.000373274	0.32636		0.000313737	0.28398
5.0909e-05	0.06074		8.6804e-05	0.07308		0.000374137	0.33099		0.000315463	0.28555
5.0046e-05	0.06097		8.4215e-05	0.07378		0.000376726	0.33015		0.000313737	0.28495
5.0909e-05	0.06118		8.5941e-05	0.07505		0.000377589	0.33319		0.0003146	0.28502
5.0909e-05	0.06166		8.6804e-05	0.07468		0.000378452	0.3334		0.000316325	0.28565
5.0909e-05	0.06195		8.6804e-05	0.07488		0.00038104	0.33625		0.000318914	0.28772
5.2635e-05	0.062		8.853e-05	0.07644		0.00038104	0.33484		0.000318051	0.28856
5.1772e-05	0.0616		9.1118e-05	0.07632		0.000382766	0.33703		0.000317188	0.29175
5.2635e-05	0.06173		9.1118e-05	0.07746		0.000383629	0.33835		0.00032064	0.28932
5.2635e-05	0.06133		9.1118e-05	0.07908		0.000384492	0.34077		0.00032064	0.29101
5.2635e-05	0.06183		9.1981e-05	0.07965		0.000386217	0.33929		0.000321503	0.29069
5.2635e-05	0.06212		9.1981e-05	0.0803		0.000386217	0.34101		0.000322365	0.29392
5.1772e-05	0.06247		9.457e-05	0.08053		0.000387943	0.34224		0.000321503	0.29355
5.436e-05	0.06232		9.3707e-05	0.08081		0.000387943	0.3423		0.000323228	0.29391
5.436e-05	0.06285		9.5433e-05	0.08123		0.000390532	0.34451		0.000324954	0.29597
5.3497e-05	0.06091		9.6295e-05	0.08407		0.000392257	0.34486		0.00032668	0.29644
5.436e-05	0.06265		9.7158e-05	0.08332		0.000394846	0.34713		0.00032668	0.2974
5.436e-05	0.06261		9.8884e-05	0.08351		0.000395709	0.34737		0.000327543	0.29894
5.436e-05	0.06274		9.8884e-05	0.08399		0.000397435	0.34705		0.000328405	0.30388
5.436e-05	0.06306		9.8884e-05	0.08634		0.000398297	0.34829		0.000330131	0.2986
5.436e-05	0.06318		9.9747e-05	0.08577		0.000400023	0.35011		0.000330994	0.30098
5.436e-05	0.06368		0.000102336	0.08808		0.000400023	0.35217		0.00033272	0.30145
5.3497e-05	0.06349		0.000101473	0.08923		0.000401749	0.35165		0.000333583	0.30157
5.5223e-05	0.06343		0.000104924	0.08851		0.000401749	0.35196		0.000335308	0.30436
5.436e-05	0.06329		0.000104924	0.08803		0.0004052	0.3523		0.000335308	0.30317
5.436e-05	0.06349		0.000107513	0.0908		0.000404337	0.35353		0.000337897	0.30635
5.5223e-05	0.06384		0.00010665	0.09082		0.000406063	0.35566		0.00033876	0.30672
5.436e-05	0.06456		0.000107513	0.09126		0.0004052	0.35654		0.00033876	0.30777
5.5223e-05	0.06482		0.000108376	0.0938		0.000408652	0.35727		0.000340486	0.30791
5.6949e-05	0.06454		0.000109238	0.09299		0.000410377	0.35946		0.000340486	0.30762
5.436e-05	0.06414		0.000110101	0.09465		0.000412103	0.35998		0.000340486	0.31049
5.5223e-05	0.06426		0.000110964	0.09929		0.000412966	0.35973		0.000342211	0.30803
5.5223e-05	0.06442		0.000111827	0.09661		0.000412103	0.36165		0.000342211	0.31333
5.5223e-05	0.0649		0.000114416	0.09627		0.000413829	0.3629		0.0003448	0.31213
5.6086e-05	0.066		0.000114416	0.09548		0.000416417	0.36231		0.000343937	0.31125
5.5223e-05	0.06557		0.000115278	0.09751		0.000416417	0.36438		0.000346526	0.31419
5.7812e-05	0.06391		0.000116141	0.09831		0.000415555	0.3666		0.000345663	0.31367
5.7812e-05	0.06557		0.000117867	0.09952		0.000419869	0.36577		0.000346526	0.31548
5.5223e-05	0.06563		0.000117867	0.09899		0.000419869	0.37072		0.000348251	0.31627
5.7812e-05	0.06588		0.00011873	0.10092		0.000422458	0.3692		0.000347388	0.31729
5.436e-05	0.0665		0.000120456	0.10163		0.000422458	0.37136		0.000349114	0.31646
5.7812e-05	0.0675		0.000121318	0.10187		0.000424183	0.37041		0.000349977	0.31831
5.8675e-05	0.06673		0.000120456	0.103		0.000424183	0.37266		0.000349977	0.31881
5.7812e-05	0.06623		0.000123044	0.10438		0.000425046	0.37254		0.000352566	0.31855
5.7812e-05	0.06677		0.000123907	0.10307		0.000428498	0.37514		0.000351703	0.31999
5.7812e-05	0.06699		0.00012477	0.10535		0.00042936	0.37544		0.000352566	0.32098
5.8675e-05	0.06737		0.000126496	0.10471		0.000428498	0.37591		0.000355154	0.32308
5.9538e-05	0.06786		0.000129084	0.1065		0.000430223	0.37713		0.00035688	0.32394
6.04e-05	0.06845		0.000128221	0.10751		0.000431086	0.37927		0.000356017	0.32577
6.04e-05	0.06786		0.000129084	0.1072		0.000432812	0.37953		0.00035688	0.32576
6.1263e-05	0.0675		0.000129947	0.11178		0.000433675	0.37929		0.000358606	0.32646
5.9538e-05	0.06807		0.000132536	0.10852		0.000433675	0.37979		0.000359469	0.32754
6.04e-05	0.06843		0.000133399	0.11008		0.000436263	0.38286		0.000359469	0.32808
6.04e-05	0.06932		0.000134261	0.10771		0.000437126	0.38323		0.000360331	0.32886
6.04e-05	0.06889		0.000134261	0.11136		0.000437989	0.38668		0.000362057	0.33013
6.1263e-05	0.06858		0.000135124	0.1113		0.000437989	0.38615		0.000362057	0.33489
6.04e-05	0.06907		0.00013685	0.11244		0.000440578	0.38779		0.000363783	0.33148
6.1263e-05	0.06853		0.00013685	0.11393		0.000440578	0.38786		0.000365509	0.33046
6.2126e-05	0.06983		0.00013685	0.1162		0.000442303	0.38764		0.000366371	0.33235
6.2126e-05	0.07033		0.000137713	0.11532		0.000440578	0.38988		0.000366371	0.33291
6.2126e-05	0.06996		0.000141164	0.11736		0.000443166	0.38816		0.00036896	0.33337
6.2126e-05	0.06996		0.000140301	0.11326		0.000444892	0.3916		0.000369823	0.33547
6.2126e-05	0.07015		0.00014289	0.11729		0.000445755	0.39232		0.000370686	0.33531
6.2989e-05	0.07055		0.000143753	0.11847		0.000447481	0.39409		0.000370686	0.33654
6.3852e-05	0.0721		0.000144616	0.11852		0.000448343	0.39518		0.000371549	0.33775
6.3852e-05	0.07151		0.000144616	0.11942		0.000450069	0.39433		0.000373274	0.3385
6.3852e-05	0.07125		0.000143753	0.12035		0.000451795	0.39644		0.000374137	0.33986
6.2989e-05	0.07127		0.000146341	0.12338		0.000451795	0.39869		0.000374137	0.34089
6.5578e-05	0.07162		0.000147204	0.11955		0.000453521	0.40173		0.000375863	0.34087
6.644e-05	0.07219		0.000147204	0.12444		0.000456109	0.39929		0.000376726	0.34215
6.4715e-05	0.07253		0.00014893	0.12314		0.000457835	0.40036		0.000376726	0.3431
6.644e-05	0.07334		0.000151519	0.12609		0.000457835	0.40178		0.000377589	0.34338
6.644e-05	0.07313		0.000150656	0.12589		0.000460423	0.40261		0.000378452	0.3447
6.3852e-05	0.07272		0.000151519	0.1268		0.000461286	0.40498		0.000378452	0.34382
6.644e-05	0.07304		0.000150656	0.12761		0.000463875	0.40571		0.000380177	0.34583
6.5578e-05	0.07396		0.000153244	0.1313		0.000463875	0.40844		0.000381903	0.34534
6.5578e-05	0.07431		0.00015497	0.12671		0.000465601	0.40752		0.000381903	0.34614
6.7303e-05	0.07401		0.00015497	0.13203		0.000467326	0.40837		0.000384492	0.34798
6.7303e-05	0.07393		0.000155833	0.13054		0.000468189	0.40902		0.000384492	0.34947
6.7303e-05	0.07418		0.000157559	0.13117		0.000471641	0.41145		0.000385354	0.35015
6.7303e-05	0.07379		0.000160147	0.13215		0.000471641	0.41225		0.00038708	0.35029
6.8166e-05	0.07552		0.000159284	0.13344		0.000472504	0.41302		0.000388806	0.34951
6.8166e-05	0.0756		0.000161873	0.13744		0.000475092	0.41469		0.000390532	0.35207
6.9029e-05	0.07553		0.000161873	0.13481		0.000476818	0.41379		0.00039312	0.35225
6.8166e-05	0.07562		0.000163599	0.13627		0.000476818	0.4166		0.00039312	0.35374
6.9892e-05	0.07601		0.000162736	0.13969		0.000480269	0.41631		0.000392257	0.35775
7.0755e-05	0.0765		0.000162736	0.13811		0.000480269	0.41843		0.00039312	0.35636
7.1618e-05	0.07781		0.000167913	0.13855		0.000481132	0.42015		0.000395709	0.35651
7.0755e-05	0.0767		0.00016705	0.13914		0.000481995	0.41989		0.000394846	0.35737
7.1618e-05	0.07685		0.000167913	0.14102		0.000485446	0.42042		0.000395709	0.35714
7.1618e-05	0.07673		0.000170502	0.14186		0.000485446	0.42256		0.000396572	0.36051
7.1618e-05	0.07725		0.000170502	0.14149		0.000485446	0.42283		0.000396572	0.35865
7.1618e-05	0.07813		0.000171365	0.14445		0.000486309	0.42373		0.000398297	0.36093
7.1618e-05	0.07793		0.000171365	0.14729		0.000487172	0.42569		0.000398297	0.36093
7.3343e-05	0.07932		0.00017309	0.14629		0.000488035	0.42497		0.000400023	0.36193
7.2481e-05	0.07827		0.000173953	0.14673		0.000490624	0.42667		0.000398297	0.36347
7.3343e-05	0.07875		0.000176542	0.14681		0.000490624	0.4291		0.000400023	0.36443
7.5069e-05	0.07946		0.000176542	0.14836		0.000491487	0.4295		0.000401749	0.36338
7.5069e-05	0.07904		0.000178267	0.14739		0.000491487	0.42756		0.000402612	0.36485
7.4206e-05	0.0791		0.000178267	0.14948		0.000494075	0.43224		0.000402612	0.36367
7.5069e-05	0.07948		0.000178267	0.14951		0.000495801	0.43276		0.000403475	0.36693
7.5069e-05	0.07906		0.000179993	0.15276		0.000494938	0.43433		0.0004052	0.36457
7.5932e-05	0.08059		0.000180856	0.15273		0.000495801	0.435		0.000406063	0.3685
7.5932e-05	0.08042		0.000182582	0.15223		0.000499252	0.4349		0.000406063	0.36772
7.5069e-05	0.08072		0.00018517	0.15331		0.000496664	0.43667		0.000409515	0.36879
7.6795e-05	0.08078		0.000182582	0.15338		0.000499252	0.43935		0.000409515	0.37135
7.6795e-05	0.08131		0.000186033	0.15699		0.000500978	0.43797		0.000409515	0.37232
7.7658e-05	0.08206		0.000186033	0.15649		0.000501841	0.43922		0.000410377	0.37134
7.6795e-05	0.08218		0.000187759	0.15815		0.000502704	0.43962		0.00041124	0.37285
7.8521e-05	0.08191		0.000187759	0.1585		0.000501841	0.44023		0.000412966	0.37351
7.7658e-05	0.08439		0.000190347	0.15777		0.000503567	0.44211		0.000414692	0.37354
7.8521e-05	0.08306		0.000188622	0.1613		0.000506155	0.44235		0.000416417	0.37701
7.7658e-05	0.08285		0.00019121	0.16188		0.000507881	0.44269		0.000415555	0.37598
7.8521e-05	0.08284		0.000192073	0.16351		0.000508744	0.44593		0.000416417	0.3767
7.9383e-05	0.08317		0.000192073	0.16365		0.000506155	0.44705		0.000418143	0.37781
7.8521e-05	0.08399		0.000194662	0.16338		0.000509607	0.44807		0.000416417	0.3788
7.9383e-05	0.08453		0.000194662	0.16473		0.000512195	0.44702		0.000420732	0.37997
8.1109e-05	0.08474		0.000195525	0.16626		0.000514784	0.45022		0.000420732	0.37927
8.0246e-05	0.08395		0.00019725	0.16599		0.000514784	0.45148		0.00042332	0.38245
7.9383e-05	0.08465		0.000198976	0.16734		0.000517372	0.45119		0.000426772	0.38393
8.1109e-05	0.08522		0.000198113	0.16947		0.000518235	0.45169		0.000427635	0.38497
8.1109e-05	0.08576		0.000200702	0.16978		0.000517372	0.45359		0.000428498	0.38403
8.3698e-05	0.08526		0.000200702	0.17067		0.000518235	0.45535		0.000431086	0.38351
8.2835e-05	0.08587		0.00020329	0.17131		0.000519098	0.45571		0.000430223	0.38504
8.2835e-05	0.08751		0.000205016	0.17271		0.000520824	0.45686		0.000432812	0.38552
8.1972e-05	0.08647		0.000205016	0.17342		0.000520824	0.4559		0.0004354	0.38761
8.4561e-05	0.0872		0.000205879	0.17407		0.000520824	0.46044		0.000432812	0.38791
8.6286e-05	0.08691		0.000206742	0.17526		0.000521687	0.46198		0.0004354	0.38662
8.5424e-05	0.08735		0.00020933	0.17628		0.00052255	0.45882		0.000437989	0.38941
8.4561e-05	0.08823		0.00020933	0.17645		0.000521687	0.46095		0.000439715	0.38979
8.5424e-05	0.08828		0.00020933	0.17757		0.000525138	0.46293		0.000439715	0.39204
8.6286e-05	0.08792		0.000211919	0.18083		0.000525138	0.46203		0.000440578	0.39284
8.7149e-05	0.0885		0.000212782	0.18006		0.000525138	0.46338		0.000442303	0.39481
8.7149e-05	0.0887		0.000212782	0.18026		0.000526001	0.46656		0.00044144	0.39381
8.8012e-05	0.08978		0.000214508	0.18097		0.000527727	0.47035		0.000442303	0.39546
8.8875e-05	0.08872		0.000216233	0.18295		0.000527727	0.46593		0.000442303	0.39537
8.7149e-05	0.08963		0.000216233	0.1782		0.000530315	0.46806		0.000444892	0.39538
8.7149e-05	0.08995		0.000218822	0.18377		0.000529452	0.47079		0.000446618	0.39708
8.8875e-05	0.09062		0.000217959	0.18482		0.000530315	0.47042		0.000446618	0.39675
8.8875e-05	0.09054		0.000220548	0.18736		0.000530315	0.47119		0.000447481	0.39874
8.9738e-05	0.09077		0.000222273	0.18734		0.000532904	0.47309		0.000448343	0.39924
9.0601e-05	0.09117		0.000221411	0.18791		0.000532041	0.4757		0.000449206	0.40098
9.0601e-05	0.09158		0.000223136	0.18986		0.00053463	0.47532		0.000449206	0.4011
9.1464e-05	0.09266		0.000224862	0.19054		0.000536355	0.4738		0.000450069	0.40419
9.1464e-05	0.09214		0.000224862	0.19153		0.000537218	0.4768		0.000450932	0.40212
9.3189e-05	0.09323		0.000225725	0.19281		0.000537218	0.47832		0.000451795	0.40413
9.3189e-05	0.09257		0.000227451	0.19403		0.000538081	0.47873		0.000451795	0.40368
9.3189e-05	0.09328		0.000229176	0.19502		0.000539807	0.47933		0.000451795	0.40473
9.3189e-05	0.09326		0.000230902	0.19502		0.00054067	0.47934		0.000454383	0.40681
9.4052e-05	0.09345		0.000230902	0.19489		0.000541533	0.47913		0.000455246	0.40565
9.4052e-05	0.09337		0.000231765	0.19746		0.000543258	0.47858		0.000455246	0.40837
9.5778e-05	0.09438		0.000233491	0.19854		0.000544984	0.48345		0.000455246	0.40817
9.4915e-05	0.09447		0.000234353	0.19966		0.000544984	0.48502		0.000456109	0.40895
9.5778e-05	0.0947		0.000236079	0.20029		0.000545847	0.48573		0.000455246	0.40999
9.6641e-05	0.09463		0.000237805	0.20271		0.000547573	0.48626		0.000457835	0.4104
9.5778e-05	0.09539		0.000236079	0.20271		0.000547573	0.48607		0.000457835	0.41328
9.5778e-05	0.096		0.000240394	0.20392		0.000547573	0.48827		0.000459561	0.41327
9.6641e-05	0.09658		0.000241256	0.20385		0.000549298	0.48956		0.000459561	0.41457
9.7504e-05	0.09583		0.000242982	0.20464		0.000551887	0.48917		0.000459561	0.4152
9.7504e-05	0.09663		0.000244708	0.20806		0.00055275	0.49057		0.000461286	0.41241
9.9229e-05	0.09692		0.000247296	0.20819		0.00055275	0.49125		0.000461286	0.41548
0.000100092	0.09598		0.000245571	0.20697		0.000553613	0.49124		0.000460423	0.41602
9.8367e-05	0.09722		0.000249022	0.20813		0.000554475	0.49342		0.000463012	0.41709
9.9229e-05	0.09768		0.000249885	0.21142		0.000555338	0.49467		0.000463012	0.4187
9.9229e-05	0.09832		0.000249885	0.21194		0.00055879	0.49505		0.000465601	0.41774
0.000101818	0.09794		0.000250748	0.21287		0.000557927	0.49569		0.000465601	0.41911
0.000101818	0.09813		0.000255062	0.21564		0.000559653	0.49752		0.000465601	0.42152
0.000101818	0.09921		0.000253336	0.21555		0.000561378	0.49841		0.000465601	0.42087
0.000102681	0.09871		0.000256788	0.21654		0.000561378	0.49909		0.000468189	0.42218
0.000102681	0.09923		0.000257651	0.21719		0.000563967	0.50144		0.000469915	0.42138
0.000102681	0.09889		0.000258514	0.2194		0.000563104	0.5012		0.000469915	0.42249
0.000104407	0.1		0.000259376	0.22166		0.000563967	0.50237		0.000469052	0.42488
0.000103544	0.10061		0.000261965	0.22133		0.00056483	0.50294		0.000471641	0.42586
0.000104407	0.1006		0.000261965	0.22164		0.000566556	0.50413		0.000472504	0.42775
0.000103544	0.10058		0.000263691	0.22214		0.000567418	0.50397		0.000474229	0.42646
0.000104407	0.10149		0.000264554	0.2222		0.000570007	0.50536		0.000475955	0.42997
0.000103544	0.10113		0.000267142	0.22413		0.00057087	0.50712		0.000477681	0.42847
0.000106995	0.10238		0.000267142	0.22635		0.000571733	0.50664		0.000477681	0.42837
0.000105269	0.10114		0.000268868	0.22703		0.000572596	0.50894		0.000480269	0.43007
0.000105269	0.10238		0.000269731	0.22759		0.000572596	0.50944		0.000481132	0.43123
0.000106995	0.10256		0.000272319	0.22989		0.000573458	0.51067		0.000481995	0.43254
0.000106995	0.10259		0.000272319	0.22942		0.000575184	0.5113		0.000483721	0.43224
0.000106995	0.10299		0.000274908	0.23015		0.000576047	0.5119		0.000483721	0.43369
0.000108721	0.10364		0.000275771	0.23293		0.00057691	0.51242		0.000485446	0.43472
0.000107858	0.10278		0.000276634	0.23492		0.000577773	0.51389		0.000486309	0.43364
0.000107858	0.10381		0.000279222	0.23511		0.000580361	0.51336		0.000486309	0.43567
0.000108721	0.10415		0.000280085	0.23514		0.000580361	0.51462		0.000488035	0.43546
0.000110447	0.10437		0.000280085	0.23733		0.000582087	0.51635		0.000488898	0.43749
0.000110447	0.1046		0.000281811	0.23925		0.000582087	0.51605		0.000489761	0.43867
0.000110447	0.10411		0.000281811	0.2392		0.000583813	0.51646		0.000490624	0.43816
0.000110447	0.10565		0.0002844	0.23976		0.000585539	0.51797		0.000490624	0.44128
0.000112172	0.10621		0.000285262	0.24544		0.000584676	0.51813		0.000491487	0.44053
0.000112172	0.10599		0.000285262	0.24359		0.000584676	0.52077		0.000493212	0.44132
0.00011131	0.10653		0.000286125	0.24423		0.000586401	0.52181		0.000492349	0.4434
0.000112172	0.10676		0.000289577	0.24598		0.000588127	0.5218		0.000494938	0.44289
0.00011131	0.10705		0.000289577	0.24581		0.000589853	0.52242		0.000493212	0.44514
0.000112172	0.10705		0.000291302	0.24652		0.000589853	0.523		0.000495801	0.44494
0.000113035	0.10729		0.000292165	0.24778		0.000590716	0.52306		0.000495801	0.44833
0.000113035	0.10807		0.000292165	0.24988		0.000592441	0.52354		0.000496664	0.44736
0.000112172	0.10794		0.000293028	0.24979		0.000593304	0.52516		0.000496664	0.44864
0.000113898	0.10766		0.000293028	0.252		0.000594167	0.52418		0.000495801	0.44762
0.000114761	0.1078		0.000295617	0.25307		0.00059503	0.52752		0.000499252	0.44852
0.000113898	0.10899		0.000298205	0.25364		0.000595893	0.52758		0.000498389	0.44984
0.000114761	0.10817		0.000298205	0.25566		0.000597619	0.52838		0.000499252	0.44995
0.000114761	0.10925		0.000300794	0.25585		0.000596756	0.5303		0.000500978	0.45155
0.000115624	0.10911		0.000300794	0.25648		0.000599344	0.52718		0.000499252	0.45155
0.000114761	0.11012		0.000303382	0.26007		0.000600207	0.52946		0.000500115	0.4528
0.000116487	0.10942		0.000304245	0.2599		0.000601933	0.53101		0.000502704	0.45428
0.000118212	0.11003		0.000304245	0.25902		0.000603659	0.53208		0.000502704	0.45546
0.00011735	0.11079		0.000305108	0.2614		0.000603659	0.53369		0.000501841	0.45608
0.000116487	0.1107		0.000307697	0.26325		0.000606247	0.53486		0.000503567	0.4592
0.00011735	0.11068		0.000307697	0.26401		0.00060711	0.53558		0.000505292	0.45725
0.000118212	0.11167		0.000311148	0.26607		0.00060711	0.53518		0.000506155	0.45739
0.000119938	0.11182		0.000312011	0.26701		0.000607973	0.53654		0.000507018	0.4614
0.000119075	0.11156		0.000313737	0.2674		0.000610562	0.53667		0.000508744	0.45922
0.000118212	0.11183		0.000312874	0.26671		0.000610562	0.53928		0.00051047	0.45983
0.000119938	0.11267		0.000316325	0.26938		0.00061315	0.53881		0.000512195	0.46054
0.000119075	0.11215		0.000316325	0.27216		0.000614876	0.53907		0.000514784	0.46354
0.000120801	0.11249		0.000318051	0.27233		0.000616602	0.5397		0.000513921	0.46118
0.000120801	0.1138		0.000317188	0.27312		0.000615739	0.54053		0.000514784	0.46358
0.000120801	0.11369		0.000318914	0.27345		0.000615739	0.5405		0.00051651	0.46637
0.000121664	0.11449		0.000321503	0.2729		0.000616602	0.54252		0.000517372	0.46602
0.000121664	0.11385		0.000321503	0.27669		0.000618327	0.54262		0.000519098	0.46568
0.000121664	0.11456		0.000324091	0.27567		0.00061919	0.54241		0.000519098	0.46698
0.000121664	0.11311		0.000324091	0.27901		0.000620053	0.54472		0.000519098	0.46846
0.000122527	0.11395		0.000328405	0.28064		0.000620916	0.54516		0.000519961	0.46761
0.000122527	0.1148		0.000329268	0.27923		0.000621779	0.54372		0.00052255	0.46418
0.00012339	0.11586		0.000330131	0.28277		0.000624367	0.54706		0.00052255	0.47156
0.000122527	0.1142		0.000331857	0.28226		0.000624367	0.54764		0.000521687	0.47088
0.000124253	0.11556		0.00033272	0.28497		0.000626093	0.54822		0.000524275	0.47161
0.00012339	0.11705		0.000334446	0.28497		0.000627819	0.54872		0.000524275	0.47314
0.000124253	0.11709		0.000333583	0.28442		0.000628682	0.54921		0.000526001	0.47254
0.000124253	0.11645		0.000337034	0.28728		0.000627819	0.55114		0.000525138	0.47435
0.000124253	0.11768		0.00033876	0.28643		0.000628682	0.55224		0.000526864	0.47477
0.000125115	0.11775		0.000339623	0.28876		0.000630407	0.55379		0.000527727	0.47945
0.000125115	0.11713		0.000340486	0.29161		0.00063127	0.55363		0.000529452	0.47653
0.000126841	0.11824		0.000342211	0.29058		0.00063127	0.55396		0.000530315	0.47789
0.000125978	0.11825		0.000342211	0.29228		0.000632996	0.5548		0.000531178	0.47869
0.000126841	0.11782		0.000343074	0.29408		0.000634722	0.5547		0.000532041	0.48042
0.000128567	0.11825		0.000345663	0.296		0.000635585	0.55558		0.000532904	0.47977
0.000126841	0.11975		0.000347388	0.29523		0.000635585	0.55526		0.000532904	0.48085
0.000128567	0.11806		0.000348251	0.29689		0.000635585	0.55814		0.000533767	0.48098
0.000126841	0.11907		0.000348251	0.30071		0.000638173	0.55468		0.000535493	0.48299
0.00012943	0.12034		0.00035084	0.29958		0.000638173	0.55956		0.000535493	0.48182
0.000128567	0.1197		0.000349114	0.301		0.000639036	0.56001		0.000538081	0.48432
0.00012943	0.11948		0.000353429	0.30166		0.000639899	0.56103		0.000537218	0.48623
0.000131155	0.12049		0.000354291	0.30214		0.000640762	0.56262		0.000539807	0.48552
0.000130293	0.12028		0.00035688	0.30273		0.00064335	0.56203		0.000539807	0.48295
0.000131155	0.12029		0.000357743	0.3063		0.000644213	0.56389		0.00054067	0.48666
0.000132018	0.12015		0.000357743	0.30551		0.00064335	0.56399		0.000541533	0.48688
0.000131155	0.12268		0.000360331	0.30721		0.000645076	0.56425		0.000542395	0.48829
0.000132018	0.12007		0.000361194	0.30793		0.000645939	0.56577		0.000544121	0.48812
0.000132018	0.12165		0.00036292	0.31113		0.000647665	0.5664		0.000544984	0.48913
0.000132018	0.12331		0.000363783	0.31061		0.000646802	0.56619		0.000545847	0.48914
0.000133744	0.12138		0.000366371	0.31272		0.000648528	0.56806		0.000544984	0.49049
0.000134607	0.12249		0.000367234	0.31253		0.00064939	0.57042		0.000548435	0.49116
0.000132881	0.12458		0.00036896	0.31387		0.00064939	0.57197		0.000548435	0.49387
0.000133744	0.124		0.00036896	0.31407		0.000651116	0.57117		0.000548435	0.49116
0.000133744	0.12372		0.000370686	0.31534		0.000652842	0.57038		0.000548435	0.49285
0.000134607	0.12398		0.000371549	0.31673		0.000653705	0.5727		0.000549298	0.4935
0.000134607	0.12565		0.000374137	0.31846		0.000654568	0.57191		0.000551887	0.49465
0.000133744	0.12625		0.000375	0.31797		0.000653705	0.57329		0.00055275	0.49493
0.000134607	0.1245		0.000377589	0.31917		0.000656293	0.57561		0.00055275	0.49497
0.000133744	0.12705		0.000378452	0.3204		0.000656293	0.57632		0.000553613	0.4958
0.000133744	0.12573		0.000381903	0.32328		0.000658019	0.57697		0.000555338	0.49768
0.00013547	0.12511		0.000381903	0.32303		0.000660608	0.57675		0.000555338	0.49768
0.00013547	0.12743		0.000382766	0.32429		0.000660608	0.57887		0.000557064	0.49775
0.000134607	0.12639		0.000383629	0.32553		0.00066147	0.57894		0.000557064	0.49918
0.000136333	0.12557		0.000385354	0.32529		0.000663196	0.58015		0.000557064	0.49846
0.000137196	0.12725		0.000388806	0.32742		0.000663196	0.58104		0.00055879	0.49988
0.000136333	0.12782		0.00038708	0.32824		0.000665785	0.58425		0.00055879	0.50161
0.000138921	0.12677		0.000390532	0.32985		0.000666648	0.58295		0.000557927	0.50029
0.000138058	0.12747		0.00039312	0.33108		0.00066751	0.58437		0.000557927	0.50034
0.00013547	0.12953		0.00039312	0.33242		0.00066751	0.5846		0.000559653	0.50311
0.000139784	0.12773		0.000394846	0.33437		0.000670099	0.58561		0.000559653	0.50319
0.000138921	0.12842		0.000395709	0.33461		0.000670962	0.58383		0.000561378	0.50325
0.000139784	0.12971		0.000398297	0.33717		0.000671825	0.58817		0.000562241	0.50467
0.000138921	0.1288		0.000398297	0.34143		0.000672688	0.58837		0.000561378	0.5062
0.000139784	0.12931		0.000398297	0.3383		0.000673551	0.59074		0.000563967	0.50549
0.00014151	0.13126		0.000401749	0.33887		0.000675276	0.59078		0.000562241	0.50745
0.00014151	0.1297		0.000402612	0.34108		0.000675276	0.59264		0.000563104	0.50805
0.00014151	0.13016		0.000403475	0.341		0.000676139	0.59282		0.000563967	0.50847
0.000142373	0.13143		0.0004052	0.34279		0.000678728	0.5947		0.000563967	0.50925
0.000142373	0.12971		0.0004052	0.34336		0.000679591	0.59567		0.000565693	0.51079
0.000143236	0.13096		0.000406926	0.34347		0.000680453	0.59554		0.00056483	0.50891
0.000142373	0.1325		0.000408652	0.34445		0.000682179	0.59718		0.00056483	0.51161
0.000144098	0.13054		0.00041124	0.34675		0.000683905	0.5997		0.000565693	0.51224
0.000143236	0.13154		0.000410377	0.34731		0.000683905	0.59985		0.000566556	0.5117
0.000146687	0.13424		0.00041124	0.34958		0.000684768	0.59898		0.000567418	0.51359
0.000144961	0.13251		0.000413829	0.34995		0.000685631	0.59981		0.000567418	0.51442
0.00014755	0.13279		0.000415555	0.35262		0.000687356	0.60213		0.000568281	0.51403
0.000146687	0.1347		0.000414692	0.35179		0.000689082	0.60344		0.00057087	0.51559
0.000144961	0.13323		0.000416417	0.35425		0.000690808	0.60658		0.000570007	0.51511
0.00014755	0.13403		0.000419006	0.35369		0.000692534	0.60667		0.00057087	0.51557
0.000149276	0.13572		0.000418143	0.35517		0.000693396	0.60785		0.00057087	0.51703
0.000149276	0.13444		0.000421595	0.35789		0.000695985	0.60847		0.000572596	0.51746
0.000150139	0.13481		0.000420732	0.35845		0.000697711	0.6107		0.000573458	0.5179
0.000148413	0.13688		0.000421595	0.35966		0.000696848	0.61211		0.000573458	0.51982
0.000151001	0.13491		0.000424183	0.3641		0.000698574	0.61337		0.000574321	0.52008
0.000150139	0.13591		0.000425046	0.36171		0.000700299	0.61263		0.00057691	0.5201
0.000151001	0.13732		0.000427635	0.36523		0.000701162	0.61712		0.000577773	0.52148
0.000151001	0.13611		0.000427635	0.36489		0.000702025	0.61699		0.000580361	0.52259
0.000151001	0.13863		0.00042936	0.3662		0.000706339	0.61716		0.000581224	0.52183
0.000152727	0.13827		0.00042936	0.36624		0.000705476	0.61794		0.000579499	0.52323
0.000151864	0.13708		0.000431086	0.36708		0.000708928	0.62001		0.000581224	0.52241
0.000151864	0.13771		0.000432812	0.36924		0.000709791	0.62127		0.000582087	0.52479
0.000155316	0.13923		0.000432812	0.36914		0.000709791	0.62159		0.00058295	0.52465
0.000152727	0.1367		0.0004354	0.37119		0.000712379	0.62838		0.000583813	0.52172
0.000155316	0.13848		0.000436263	0.37148		0.000714968	0.62313		0.000584676	0.52501
0.000155316	0.13944		0.000437126	0.37295		0.000715831	0.62581		0.000583813	0.52665
0.000156179	0.1401		0.000437989	0.37486		0.000716694	0.62731		0.000585539	0.52758
0.000156179	0.13961		0.000438852	0.37589		0.000716694	0.62771		0.000586401	0.52857
0.000157041	0.14126		0.000440578	0.37687		0.000719282	0.62918		0.000587264	0.52698
0.000157041	0.13986		0.00044144	0.37553		0.000721008	0.63078		0.000588127	0.53088
0.000157904	0.14014		0.000442303	0.3791		0.000722734	0.63003		0.000588127	0.52975
0.000157041	0.14273		0.000443166	0.37962		0.000724459	0.63323		0.000589853	0.53154
0.000157904	0.13996		0.000447481	0.3811		0.000723597	0.63417		0.00058899	0.53275
0.000157904	0.14075		0.000445755	0.38218		0.000727048	0.63683		0.000589853	0.53222
0.000158767	0.14306		0.000448343	0.38339		0.000729637	0.6365		0.000589853	0.53253
0.000158767	0.14244		0.000449206	0.38337		0.000732225	0.63865		0.000589853	0.53239
0.00015963	0.14276		0.000449206	0.38516		0.000733088	0.6387		0.000589853	0.53418
0.00015963	0.14427		0.000452658	0.38701		0.000733951	0.63912		0.000590716	0.53344
0.00015963	0.14322		0.000452658	0.38586		0.000736539	0.64143		0.000592441	0.53409
0.000160493	0.14394		0.000454383	0.38868		0.000738265	0.64324		0.000589853	0.53623
0.000163082	0.14578		0.000455246	0.38923		0.000738265	0.64435		0.000592441	0.53627
0.000161356	0.14543		0.000457835	0.38927		0.000739128	0.64596		0.000593304	0.53593
0.000162219	0.14474		0.000457835	0.39099		0.000741717	0.64854		0.000592441	0.53599
0.000163082	0.14599		0.000459561	0.39314		0.000744305	0.64881		0.00059503	0.53567
0.000163082	0.14529		0.000460423	0.39313		0.000746894	0.64954		0.00059503	0.53751
0.000161356	0.14636		0.000459561	0.39508		0.000746031	0.65088		0.000593304	0.53735
0.000162219	0.14612		0.000461286	0.39493		0.000751208	0.65437		0.00059503	0.53691
0.000164807	0.1457		0.000462149	0.39732		0.000752934	0.65616		0.000596756	0.53881
0.000164807	0.14817		0.000466464	0.39745		0.000752071	0.65777		0.000597619	0.53931
0.000164807	0.1484		0.000466464	0.39936		0.000753797	0.66003		0.000597619	0.54015
0.00016567	0.14731		0.000469052	0.39878		0.000756385	0.66274		0.000599344	0.5386
0.000167396	0.14925		0.000469915	0.40186		0.0007607	0.66331		0.000600207	0.54146
0.000167396	0.14814		0.000472504	0.40204		0.000759837	0.6644		0.000600207	0.54259
0.000168259	0.1492		0.000473366	0.40401		0.000762425	0.66675		0.000601933	0.54494
0.000168259	0.15024		0.000474229	0.40528		0.000761563	0.6682		0.000603659	0.54452
0.000168259	0.14942		0.000475955	0.40544		0.000765014	0.66907		0.000604522	0.54485
0.000169984	0.14994		0.000474229	0.40724		0.000767603	0.67133		0.000606247	0.54692
0.000169122	0.15283		0.000477681	0.40857		0.000769328	0.67298		0.00060711	0.54507
0.000170847	0.15037		0.000479406	0.40869		0.000771054	0.67555		0.000609699	0.54586
0.000169122	0.15169		0.000480269	0.41129		0.000771054	0.67565		0.00060711	0.54638
0.000169984	0.15244		0.000481995	0.41012		0.000774505	0.67709		0.000608836	0.54691
0.000170847	0.15205		0.000484584	0.41164		0.000775368	0.67915		0.000609699	0.5475
0.00017171	0.15378		0.000484584	0.41237		0.000776231	0.68083		0.000611424	0.54808
0.000170847	0.15337		0.000486309	0.41532		0.00077882	0.6842		0.000609699	0.5484
0.000173436	0.15335		0.000488035	0.4147		0.000780545	0.68169		0.000612287	0.54914
0.00017171	0.15453		0.000488898	0.41839		0.000780545	0.68248		0.000611424	0.55165
0.000174299	0.15535		0.000490624	0.41687		0.000783997	0.68663		0.000614013	0.5508
0.000173436	0.15482		0.000491487	0.42287		0.000786586	0.6884		0.000614876	0.54951
0.000175162	0.15589		0.000493212	0.41943		0.000789174	0.69044		0.000615739	0.55414
0.000176025	0.15494		0.000495801	0.42174		0.000788311	0.69121		0.000617464	0.55392
0.000175162	0.15773		0.000496664	0.42278		0.0007909	0.69345		0.000617464	0.55289
0.000175162	0.15733		0.000496664	0.42299		0.000794351	0.69483		0.000618327	0.55447
0.000176025	0.15668		0.000499252	0.42592		0.000793488	0.69271		0.000620053	0.55637
0.000176887	0.1569		0.000502704	0.42592		0.000796077	0.69759		0.000620053	0.55643
0.000176887	0.15886		0.000502704	0.42805		0.00079694	0.70008		0.000621779	0.55695
0.00017775	0.15735		0.000502704	0.42808		0.000798666	0.70096		0.000621779	0.55732
0.00017775	0.15973		0.000506155	0.43005		0.000800391	0.70267		0.000624367	0.55822
0.000178613	0.16014		0.000507881	0.43069		0.000802117	0.70424		0.000624367	0.55934
0.000178613	0.15849		0.000508744	0.43268		0.00080298	0.70542		0.00062523	0.56079
0.00017775	0.15984		0.000511332	0.43551		0.000806431	0.70966		0.000626093	0.56257
0.00017775	0.15986		0.000509607	0.43604		0.000808157	0.70888		0.000626093	0.55788
0.00017775	0.15949		0.000513921	0.43456		0.000809883	0.71278		0.000627819	0.56291
0.000178613	0.1622		0.000513058	0.43728		0.000812471	0.71092		0.000627819	0.56392
0.000179476	0.16061		0.00051651	0.43919		0.000813334	0.71096		0.000628682	0.56436
0.000178613	0.16032		0.000518235	0.43942		0.000816786	0.71473		0.000628682	0.56515
0.000178613	0.16367		0.000518235	0.44142		0.000817649	0.71681		0.000630407	0.56495
0.000179476	0.16151		0.000519961	0.44174		0.000818511	0.71801		0.00063127	0.56739
0.000180339	0.16309		0.000520824	0.44323		0.000819374	0.71848		0.000633859	0.56733
0.000180339	0.16425		0.000521687	0.44562		0.000822826	0.72271		0.000633859	0.56885
0.000182065	0.16253		0.000525138	0.44522		0.000823689	0.72256		0.000635585	0.56805
0.000180339	0.16428		0.000524275	0.44779		0.000824551	0.72321		0.000635585	0.56998
0.000182065	0.16394		0.000525138	0.44884		0.000826277	0.72523		0.000636447	0.57297
0.000181202	0.1631		0.000527727	0.44871		0.000826277	0.72667		0.00063731	0.57079
0.000182927	0.1664		0.000527727	0.45057		0.000828866	0.7303		0.000639899	0.57352
0.00018379	0.16365		0.000529452	0.45191		0.000832317	0.73059		0.000641625	0.57343
0.000184653	0.16487		0.000530315	0.45269		0.00083318	0.73058		0.000640762	0.57507
0.00018379	0.16661		0.000532041	0.45352		0.000834043	0.73261		0.000642487	0.57571
0.000185516	0.16553		0.000535493	0.45553		0.000834043	0.73302		0.000641625	0.57875
0.000186379	0.16759		0.000535493	0.45608		0.000836632	0.73464		0.000644213	0.5768
0.000187242	0.16649		0.000536355	0.45561		0.000837494	0.73762		0.000644213	0.57737
0.000188105	0.16614		0.000538081	0.45882		0.000840946	0.7389		0.000645076	0.57892
0.000187242	0.16921		0.000538944	0.45984		0.000840946	0.73847		0.000647665	0.57837
0.000186379	0.16882		0.00054067	0.46198		0.000841809	0.74011		0.000647665	0.5802
0.000188105	0.16763		0.000541533	0.4604		0.00084526	0.74331		0.00064939	0.58078
0.000188968	0.17017		0.000544121	0.46292		0.000846986	0.74521		0.00064939	0.58226
0.000188968	0.16822		0.000544984	0.46329		0.000848712	0.74781		0.000651116	0.58278
0.000188105	0.17014		0.000544984	0.46438		0.0008513	0.74765		0.000651979	0.58146
0.000190693	0.16847		0.000547573	0.46523		0.000853026	0.74763		0.000652842	0.585
0.00018983	0.17092		0.000548435	0.4676		0.000853889	0.7507		0.000653705	0.58575
0.000188968	0.1736		0.000549298	0.46744		0.000855615	0.75267		0.000653705	0.5859
0.000192419	0.16948		0.000551887	0.46975		0.000858203	0.75405		0.00065543	0.58694
0.000192419	0.17081		0.000553613	0.47341		0.000859066	0.75499		0.000657156	0.58968
0.000192419	0.17376		0.000554475	0.47179		0.000860792	0.75642		0.000658882	0.58999
0.000192419	0.17144		0.000555338	0.47254		0.000860792	0.75718		0.000658019	0.59013
0.000194145	0.17585		0.00055879	0.47432		0.00086338	0.75935		0.00066147	0.59073
0.000193282	0.17047		0.00055879	0.47575		0.000866832	0.75878		0.00066147	0.59132
0.000193282	0.17309		0.000563104	0.47545		0.000866832	0.76309		0.000663196	0.59357
0.000195008	0.17577		0.000561378	0.47658		0.000870283	0.76396		0.000664922	0.593
0.00019587	0.1739		0.000563104	0.47888		0.000867695	0.76409		0.000666648	0.59481
0.000195008	0.17561		0.00056483	0.48006		0.000871146	0.76544		0.00066751	0.59632
0.00019587	0.17391		0.00056483	0.47971		0.00087546	0.76712		0.00066751	0.59689
0.000196733	0.17464		0.000567418	0.48186		0.000876323	0.77008		0.000671825	0.59934
0.000197596	0.17781		0.000568281	0.48228		0.000878049	0.77057		0.000672688	0.60124
0.000198459	0.17497		0.00057087	0.48432		0.000878912	0.7714		0.000673551	0.6025
0.000198459	0.17723		0.000573458	0.48597		0.000879775	0.77418		0.000675276	0.60442
0.000201048	0.17699		0.000572596	0.48738		0.000884952	0.77641		0.000677865	0.6032
0.000201048	0.17665		0.000576047	0.48605		0.000884952	0.77961		0.000678728	0.60525
0.000202773	0.17835		0.000575184	0.48863		0.000884952	0.77747		0.000681316	0.60701
0.000201048	0.17618		0.000576047	0.49075		0.000885815	0.7814		0.000680453	0.60762
0.000202773	0.17771		0.000576047	0.48955		0.00088754	0.78022		0.000683905	0.60847
0.000202773	0.18081		0.000576047	0.49347		0.000890992	0.78138		0.000683905	0.60993
0.000202773	0.17815		0.000577773	0.49321		0.00089358	0.78283		0.000684768	0.61179
0.000203636	0.1807		0.000579499	0.49559		0.00089358	0.78359		0.000688219	0.61177
0.000203636	0.17941		0.000581224	0.49515		0.000896169	0.78811		0.000690808	0.61275
0.000203636	0.17944		0.00058295	0.49491		0.000897032	0.78693		0.000692534	0.61563
0.000205362	0.1822		0.00058295	0.49828		0.000898758	0.78931		0.000694259	0.61713
0.000204499	0.17941		0.000583813	0.49811		0.000900483	0.78932		0.000696848	0.61623
0.000205362	0.1834		0.000588127	0.49946		0.000903072	0.79082		0.000700299	0.61856
0.000205362	0.18205		0.000587264	0.50143		0.000904798	0.79533		0.000701162	0.62071
0.000205362	0.18024		0.00058899	0.50205		0.000906523	0.79572		0.000702888	0.6216
0.000206225	0.18524		0.000589853	0.50405		0.000906523	0.79784		0.000705476	0.6214
0.000207088	0.18298		0.000591579	0.50498		0.000909112	0.7988		0.000705476	0.62377
0.000207951	0.18419		0.000592441	0.50668		0.000911701	0.79856		0.000707202	0.62714
0.000207951	0.18562		0.000593304	0.50722		0.000912563	0.80147		0.000708065	0.62797
0.000207951	0.18496		0.000594167	0.50993		0.000914289	0.80357		0.000708065	0.63045
0.000207951	0.18786		0.000598481	0.51049		0.000915152	0.80559		0.000709791	0.6315
0.000209676	0.18461		0.000597619	0.5109		0.000918604	0.80704		0.000710654	0.63143
0.000209676	0.18725		0.000599344	0.51267		0.000919466	0.8064		0.000710654	0.63125
0.000211402	0.18835		0.000600207	0.51411		0.000922055	0.80894		0.000712379	0.63123
0.000209676	0.18631		0.000602796	0.51544		0.000922055	0.81007		0.000714105	0.63628
0.000210539	0.1898		0.000603659	0.5162		0.000923781	0.81147		0.000714968	0.63425
0.000210539	0.18547		0.000604522	0.51791		0.000925506	0.81666		0.000715831	0.63826
0.000212265	0.18606		0.000606247	0.51766		0.000928958	0.8148		0.000716694	0.63804
0.000213991	0.18893		0.000606247	0.522		0.000930684	0.81258		0.000718419	0.64007
0.000214854	0.19044		0.000608836	0.52186		0.000932409	0.81878		0.000718419	0.64029
0.000213991	0.19192		0.000611424	0.52207		0.000934135	0.81892		0.000719282	0.64255
0.000214854	0.18847		0.000610562	0.52273		0.000934998	0.82113		0.000721008	0.64313
0.000213991	0.18967		0.00061315	0.52351		0.000938449	0.82288		0.000722734	0.64827
0.000218305	0.19174		0.000616602	0.52649		0.000939312	0.82494		0.000723597	0.64542
0.000216579	0.18977		0.000614876	0.52781		0.000941038	0.82601		0.000724459	0.6469
0.000218305	0.19311		0.000617464	0.52363		0.000941901	0.82526		0.000725322	0.64822
0.000218305	0.19043		0.000618327	0.53021		0.000942764	0.82802		0.000727048	0.64914
0.000218305	0.19246		0.000620916	0.53012		0.000945352	0.82954		0.000729637	0.65058
0.000219168	0.19535		0.000621779	0.53147		0.000946215	0.83209		0.000728774	0.65113
0.000219168	0.19254		0.000622642	0.53189		0.000947941	0.83255		0.000732225	0.65456
0.000219168	0.19671		0.000624367	0.53524		0.000950529	0.83359		0.000733951	0.653
0.000221756	0.19444		0.000626093	0.53421		0.000952255	0.8355		0.000734814	0.65439
0.000221756	0.1943		0.000626093	0.53381		0.000953981	0.83818		0.000736539	0.65559
0.000222619	0.19428		0.000628682	0.53686		0.000956569	0.83707		0.000735677	0.65613
0.000223482	0.19483		0.000630407	0.53859		0.000957432	0.84053		0.000736539	0.6601
0.000222619	0.19814		0.00063127	0.53962		0.000960021	0.84176		0.000738265	0.66076
0.000222619	0.19474		0.000632996	0.54243		0.000960884	0.84239		0.000738265	0.66032
0.000225208	0.19812		0.000633859	0.54489		0.000962609	0.84581		0.000740854	0.6626
0.000225208	0.19656		0.000636447	0.54462		0.000966924	0.84637		0.000740854	0.66101
0.000225208	0.1968		0.000638173	0.54722		0.000967787	0.8478		0.000743442	0.6647
0.000226071	0.19829		0.000639899	0.54512		0.000971238	0.84958		0.000744305	0.66363
0.000227797	0.19746		0.000639899	0.54751		0.000970375	0.85005		0.000745168	0.6655
0.000227797	0.20007		0.00064335	0.5492		0.000972964	0.8522		0.000747757	0.66695
0.000226934	0.19927		0.000644213	0.54853		0.000975552	0.85493		0.000749482	0.66895
0.000228659	0.1991		0.000644213	0.54968		0.000975552	0.85647		0.000750345	0.66963
0.000228659	0.20177		0.000645939	0.55156		0.000978141	0.85742		0.000752934	0.66957
0.000228659	0.19918		0.000646802	0.55706		0.000979867	0.8592		0.000752934	0.66974
0.000229522	0.20333		0.00064939	0.55477		0.000981592	0.86047		0.000753797	0.67276
0.000229522	0.19948		0.000651116	0.55534		0.000984181	0.86228		0.000756385	0.67428
0.000231248	0.20096		0.000651979	0.55558		0.000985907	0.86339		0.000757248	0.67511
0.000231248	0.20192		0.000652842	0.56006		0.000987633	0.86375		0.000759837	0.67567
0.000231248	0.20181		0.000654568	0.55868		0.000989358	0.86649		0.000758974	0.67582
0.000232974	0.20605		0.00065543	0.56017		0.000990221	0.87036		0.000762425	0.67819
0.000232111	0.19991		0.000657156	0.56088		0.000993673	0.86972		0.000761563	0.67939
0.000232111	0.20511		0.000657156	0.56319		0.000996261	0.87036		0.000762425	0.68081
0.000233837	0.20435		0.00066147	0.56292		0.000997124	0.87282		0.000763288	0.68182
0.000234699	0.20358		0.00066147	0.56521		0.00099885	0.87422		0.000765014	0.68099
0.000233837	0.20695		0.000664059	0.56544		0.000999713	0.87567		0.000765877	0.68296
0.000236425	0.20388		0.000664922	0.56701		0.001	0.87701		0.000768465	0.6844
0.000237288	0.20672		0.000665785	0.56765		0.001	0.87525		0.000769328	0.68503
0.000237288	0.20531		0.00066751	0.56867		0.001	0.8799		0.000771054	0.68631
0.000237288	0.20692		0.00066751	0.57063		0.001	0.88014		0.000773643	0.68883
0.000239014	0.2075		0.000670099	0.57112		0.00101	0.87948		0.000777094	0.68904
0.000239014	0.20568		0.000671825	0.57449		0.00101	0.88424		0.00077882	0.69095
0.00024074	0.2117		0.000673551	0.57507		0.00101	0.88476		0.000780545	0.6914
0.000241602	0.20695		0.000675276	0.57577		0.00101	0.88655		0.000781408	0.69279
0.000242465	0.21046		0.000677865	0.57797		0.00101	0.88751		0.000783134	0.69488
0.00024074	0.20844		0.000678728	0.5778		0.00102	0.89032		0.000783997	0.69501
0.000242465	0.20895		0.000679591	0.58008		0.00102	0.89085		0.000786586	0.69537
0.000242465	0.21104		0.000681316	0.58105		0.00102	0.89308		0.000788311	0.69666
0.000245917	0.20841		0.000681316	0.58261		0.00102	0.89389		0.000787448	0.69711
0.000245054	0.21383		0.000683905	0.5833		0.00102	0.89952		0.000790037	0.70011
0.00024678	0.20954		0.000686493	0.58456		0.00103	0.89734		0.0007909	0.70125
0.000245917	0.21199		0.000687356	0.58801		0.00103	0.89883		0.000793488	0.70018
0.00024678	0.21361		0.000689082	0.58721		0.00103	0.90167		0.000794351	0.70268
0.000248505	0.21155		0.000689945	0.58839		0.00103	0.90182		0.000795214	0.70344
0.00024678	0.21536		0.000691671	0.58932		0.00103	0.90385		0.000796077	0.70382
0.000247642	0.21428		0.000694259	0.59098		0.00104	0.90451		0.000797803	0.70605
0.000247642	0.2153		0.000696848	0.59224		0.00104	0.90782		0.000799528	0.70754
0.000248505	0.21518		0.000697711	0.59292		0.00104	0.90762		0.000800391	0.70884
0.000250231	0.21532		0.000698574	0.59319		0.00104	0.90883		0.000803843	0.71054
0.000251094	0.21679		0.000700299	0.59519		0.00104	0.91131		0.000804706	0.711
0.00025282	0.21539		0.000701162	0.59349		0.00105	0.91323		0.000804706	0.71041
0.00025282	0.21969		0.000704614	0.59791		0.00104	0.91364		0.000807294	0.71668
0.000251957	0.21623		0.000706339	0.60006		0.00105	0.91587		0.000808157	0.71164
0.000254545	0.22043		0.000708065	0.60239		0.00105	0.91587		0.000808157	0.71393
0.000254545	0.21644		0.000709791	0.60269		0.00105	0.91759		0.000809883	0.71639
0.000255408	0.21808		0.000711516	0.60468		0.00105	0.92337		0.000810746	0.71823
0.000256271	0.21802		0.000711516	0.60518		0.00106	0.9219		0.000812471	0.7179
0.000255408	0.21903		0.000715831	0.60794		0.00106	0.92198		0.000814197	0.7188
0.000255408	0.22268		0.000717557	0.60769		0.00106	0.92547		0.000814197	0.72008
0.000257134	0.21916		0.000718419	0.60897		0.00106	0.92785		0.000815923	0.72227
0.000257997	0.22321		0.000721008	0.61012		0.00106	0.92479		0.000817649	0.72183
0.000259723	0.21962		0.000722734	0.61144		0.00106	0.92974		0.000816786	0.72356
0.00025886	0.22256		0.000723597	0.61097		0.00107	0.933		0.000818511	0.72427
0.000259723	0.22241		0.000726185	0.61328		0.00107	0.93028		0.000819374	0.72729
0.00025886	0.22229		0.000727911	0.61598		0.00107	0.93394		0.000821963	0.72341
0.000259723	0.22583		0.000731362	0.61864		0.00107	0.93498		0.000822826	0.72833
0.000259723	0.22183		0.000731362	0.6186		0.00108	0.93739		0.000824551	0.73025
0.000260585	0.22573		0.000733088	0.62141		0.00108	0.93873		0.000826277	0.73159
0.000259723	0.22262		0.000734814	0.62158		0.00108	0.94088		0.00082714	0.73166
0.000261448	0.22516		0.000734814	0.62222		0.00109	0.94156		0.000828003	0.73377
0.000262311	0.22857		0.000738265	0.62494		0.00109	0.94271		0.000830592	0.73432
0.000263174	0.22457		0.000738265	0.62341		0.00109	0.94063		0.000832317	0.72968
0.000263174	0.22782		0.000740854	0.62698		0.00109	0.94629		0.000834043	0.73573
0.000264037	0.22377		0.000741717	0.6265		0.00109	0.9487		0.000834043	0.73637
0.000264037	0.23059		0.000741717	0.62857		0.0011	0.95128		0.000836632	0.73686
0.000263174	0.22666		0.000743442	0.63004		0.0011	0.95247		0.000837494	0.73995
0.000265763	0.22926		0.000746894	0.63051		0.0011	0.953		0.00083922	0.74104
0.000265763	0.22959		0.000747757	0.63372		0.0011	0.95469		0.000840083	0.74235
0.000267488	0.22823		0.000751208	0.63558		0.0011	0.95412		0.000840083	0.73932
0.000267488	0.23011		0.000752934	0.63803		0.00111	0.95769		0.000842672	0.74307
0.000267488	0.22872		0.000753797	0.637		0.00111	0.96072		0.000843534	0.74583
0.000269214	0.23347		0.00075466	0.63828		0.00111	0.95896		0.000844397	0.74503
0.000270077	0.23306		0.000758974	0.63923		0.00111	0.96389		0.00084526	0.74789
0.000270077	0.23396		0.000759837	0.64066		0.00111	0.96434		0.000846986	0.7482
0.000271803	0.22932		0.000759837	0.64093		0.00112	0.9636		0.000848712	0.74929
0.000271803	0.23254		0.000759837	0.64059		0.00112	0.96753		0.000848712	0.7506
0.000272666	0.23367		0.000762425	0.64545		0.00112	0.96843		0.000850437	0.74995
0.000273528	0.23286		0.000764151	0.64482		0.00112	0.97019		0.000850437	0.75115
0.000274391	0.23594		0.000765877	0.64739		0.00113	0.97466		0.000853026	0.752
0.000275254	0.23428		0.000765877	0.64758		0.00113	0.97418		0.000853889	0.75327
0.000275254	0.23881		0.000767603	0.64868		0.00113	0.97428		0.000854752	0.7551
0.000275254	0.23553		0.000769328	0.65053		0.00113	0.97851		0.000855615	0.75618
0.000275254	0.23883		0.00077278	0.65285		0.00113	0.97746		0.00085734	0.75413
0.00027698	0.23694		0.00077278	0.65265		0.00113	0.97986		0.000859929	0.7586
0.00027698	0.23719		0.000773643	0.6536		0.00114	0.98041		0.000859929	0.75997
0.000277843	0.23859		0.000776231	0.65496		0.00114	0.98399		0.000862517	0.76205
0.000278706	0.2367		0.000777094	0.65615		0.00114	0.98508		0.000862517	0.75896
0.000278706	0.24087		0.00077882	0.65777		0.00114	0.98617		0.000861655	0.76172
0.000279569	0.23718		0.000781408	0.65787		0.00115	0.98954		0.00086338	0.76233
0.000279569	0.24308		0.000779683	0.65985		0.00115	0.99005		0.000868557	0.76326
0.000279569	0.23783		0.000783134	0.65991		0.00115	0.98625		0.000867695	0.76482
0.000281294	0.24216		0.000783997	0.66353		0.00115	0.99171		0.00086942	0.7641
0.000281294	0.23909		0.000786586	0.66486		0.00115	0.99169		0.000871146	0.76628
0.00028302	0.24095		0.000786586	0.66548		0.00115	0.99558		0.000871146	0.76827
0.00028302	0.24104		0.000788311	0.66604		0.00115	0.99664		0.00087546	0.7697
0.000282157	0.24307		0.0007909	0.669		0.00116	1.00067		0.000874598	0.76909
0.00028302	0.24488		0.0007909	0.66845		0.00116	0.99967		0.000877186	0.77099
0.000284746	0.24226		0.000792626	0.66755		0.00116	1.00352		0.000878049	0.7717
0.000283883	0.24648		0.000795214	0.67162		0.00116	1.00351		0.000878912	0.77012
0.000284746	0.24447		0.000796077	0.67165		0.00116	1.00599		0.0008815	0.77448
0.000287334	0.24897		0.00079694	0.67417		0.00117	1.00646		0.000882363	0.77403
0.000286471	0.24433		0.000798666	0.67486		0.00117	1.00865		0.000884952	0.77611
0.000287334	0.24867		0.000800391	0.67626		0.00117	1.00924		0.000885815	0.77654
0.000287334	0.24617		0.000801254	0.67844		0.00117	1.01031		0.000889266	0.77886
0.000288197	0.24894		0.000802117	0.67828		0.00117	1.01462		0.000890992	0.77951
0.000288197	0.24779		0.000804706	0.68229		0.00118	1.0117		0.000891855	0.78352
0.000287334	0.24928		0.000804706	0.68158		0.00118	1.0154		0.00089358	0.78176
0.000289923	0.25123		0.000805569	0.6817		0.00118	1.01737		0.000894443	0.78196
0.000290786	0.2482		0.00080902	0.68236		0.00118	1.02019		0.000897032	0.78482
0.000291649	0.253		0.000808157	0.68412		0.00118	1.02265		0.000898758	0.78462
0.000293374	0.24969		0.000809883	0.68472		0.00118	1.02531		0.000900483	0.78513
0.000292512	0.25392		0.000811609	0.68774		0.00119	1.02308		0.000902209	0.78662
0.000293374	0.25058		0.000812471	0.6861		0.00119	1.02655		0.000904798	0.78935
0.000293374	0.25479		0.000813334	0.69153		0.00119	1.0265		0.000905661	0.78929
0.000295963	0.25211		0.000815923	0.68895		0.00119	1.02766		0.000907386	0.79041
0.000294237	0.25439		0.000816786	0.6915		0.00119	1.03052		0.000908249	0.79168
0.000295963	0.25262		0.000818511	0.69162		0.0012	1.03162		0.000909112	0.79193
0.000295963	0.25421		0.000819374	0.69309		0.0012	1.03291		0.000911701	0.79359
0.000295963	0.25483		0.000821963	0.69472		0.0012	1.03385		0.000912563	0.79745
0.000299414	0.25483		0.000822826	0.69664		0.0012	1.02582		0.000915152	0.79618
0.000300277	0.25741		0.000823689	0.6985		0.0012	1.03855		0.000914289	0.79868
0.000299414	0.25579		0.000824551	0.69837		0.00121	1.03884		0.000914289	0.79412
0.000299414	0.25967		0.000825414	0.6996		0.00121	1.04157		0.000914289	0.8008
0.000302866	0.25585		0.000828003	0.70165		0.00121	1.0428		0.000915152	0.80131
0.000300277	0.261		0.000828866	0.70318		0.00121	1.04374		0.000917741	0.80245
0.00030114	0.25761		0.000830592	0.70458		0.00122	1.04758		0.000918604	0.80144
0.000302003	0.26155		0.000831454	0.70448		0.00122	1.05831		0.000920329	0.80586
0.000302866	0.25899		0.000834043	0.70667		0.00122	1.04783		0.000921192	0.80498
0.000302866	0.26052		0.000834906	0.71142		0.00122	1.05025		0.000918604	0.80588
0.000302866	0.26012		0.000836632	0.70817		0.00122	1.05229		0.000921192	0.80756
0.000306317	0.26236		0.000836632	0.70908		0.00123	1.05494		0.000922918	0.8077
0.000305455	0.26224		0.000840946	0.71005		0.00123	1.05644		0.000918604	0.80837
0.000306317	0.26238		0.000840083	0.71095		0.00123	1.05615		0.000923781	0.80923
0.000306317	0.26485		0.000841809	0.71273		0.00123	1.05738		0.000922918	0.81139
0.00030718	0.26272		0.000840946	0.71374		0.00123	1.05921		0.000923781	0.81114
0.000308906	0.26722		0.000842672	0.71297		0.00123	1.06877		0.000922918	0.81393
0.000308043	0.26365		0.000844397	0.71559		0.00123	1.06253		0.000924644	0.81346
0.000309769	0.26859		0.000846986	0.71475		0.00124	1.06386		0.000926506	0.81513
0.000309769	0.26498		0.000848712	0.71802		0.00124	1.0651		0.000928913	0.81637
0.000310632	0.26844		0.000850437	0.71927		0.00124	1.06702		0.00093042	0.8172
0.000311495	0.26437		0.000848712	0.7201		0.00124	1.06708		0.000930628	0.81995
0.000311495	0.26892		0.000850437	0.72254		0.00124	1.06889		0.000930835	0.81867
0.000311495	0.26841		0.000852163	0.72349		0.00124	1.06352		0.000933042	0.82015
0.000314083	0.26988		0.000852163	0.72027		0.00125	1.07543		0.000934249	0.82142
0.000312357	0.26849		0.000853026	0.72433		0.00125	1.07316		0.000934757	0.82322
0.000314083	0.26982		0.000855615	0.7256		0.00125	1.07871		0.000936964	0.82459
0.000315809	0.26848		0.000858203	0.72877		0.00125	1.07831		0.000937171	0.82503
0.000316672	0.27115		0.00085734	0.72805		0.00125	1.0812		0.000940578	0.82612
0.000315809	0.27355		0.000859066	0.7295		0.00126	1.0666		0.000946578	0.82697
0.000317535	0.27067		0.000859929	0.72764		0.00126	1.08547		0.000941993	0.82657
0.000315809	0.27534		0.000860792	0.73121		0.00126	1.08475		0.000943354	0.83034
0.000318398	0.27307		0.000859929	0.73419		0.00126	1.08458		0.000942637	0.83181
0.00031926	0.27667		0.00086338	0.73408		0.00126	1.08786		0.00094592	0.83142
0.000318398	0.27315		0.000864243	0.73422		0.00127	1.09198		0.000948203	0.83306
0.00031926	0.27819		0.000864243	0.73648		0.00127	1.09546		0.000946486	0.83405
0.000318398	0.27507		0.000867695	0.73701		0.00127	1.12071		0.000946562	0.83687
0.000321849	0.27896		0.00086942	0.73754		0.00127	1.09587		0.000946637	0.83656
0.000321849	0.27566		0.000870283	0.73939		0.00127	1.09785		0.000951335	0.8367
0.000321849	0.27909		0.00086942	0.73921		0.00127	1.10038		0.000953618	0.83769
0.000323575	0.27688		0.000872009	0.74092		0.00128	1.09807		0.000953901	0.84117
0.000323575	0.28002		0.000872872	0.7412		0.00128	1.10188		0.000957184	0.84052
0.000323575	0.27781		0.000872872	0.74272		0.00128	1.10251		0.000959467	0.84601
0.000324438	0.28088		0.000873735	0.74266		0.00128	1.10248		0.000956686	0.84318
0.000326163	0.2795		0.000877186	0.74685		0.00128	1.10649		0.000959094	0.84444
0.000326163	0.28035		0.000877186	0.74786		0.00129	1.1016		0.000958601	0.84673
0.000327026	0.28162		0.000878049	0.74725		0.00129	1.11078		0.000958601	0.84649
0.000327889	0.28093		0.000878049	0.74874		0.00129	1.1111		0.000962015	0.84682
0.000327889	0.28495		0.0008815	0.75136		0.00129	1.11254		0.000963222	0.84742
0.000328752	0.28263		0.000880638	0.75052		0.00129	1.11529		0.00096443	0.84918
0.000328752	0.28541		0.000882363	0.75129		0.00129	1.12643		0.000965937	0.85045
0.000330478	0.28317		0.000883226	0.75373		0.00129	1.13675		0.000968144	0.85258
0.000330478	0.28737		0.000884952	0.75328		0.0013	1.12754		0.000973351	0.85302
0.000331341	0.28469		0.000884952	0.75313		0.0013	1.12394		0.000969759	0.85298
0.000331341	0.28745		0.000886678	0.75602		0.0013	1.12428		0.000970966	0.85515
0.000332203	0.28491		0.000889266	0.75594		0.0013	1.12848		0.000972173	0.8566
0.000332203	0.2893		0.000890129	0.75697		0.00131	1.12294		0.000972327	0.85727
0.000333066	0.28687		0.000890992	0.75898		0.00131	1.12189		0.000972403	0.85824
0.000334792	0.29049		0.000892718	0.76006		0.00131	1.12965		0.000972478	0.85972
0.000333066	0.28809		0.000892718	0.7638		0.00131	1.13429		0.000976176	0.86135
0.000334792	0.29178		0.000895306	0.76355		0.00131	1.13349		0.000978666	0.86156
0.000336518	0.28913		0.000896169	0.7629		0.00131	1.13331		0.000978949	0.86317
0.000336518	0.29251		0.000897032	0.76612		0.00132	1.14		0.000982232	0.86446
0.000337381	0.29171		0.000897895	0.76483		0.00132	1.15003		0.000982515	0.86752
0.000338244	0.29123		0.000900483	0.7649		0.00132	1.14058		0.000982798	0.86682
0.000338244	0.29272		0.000900483	0.76825		0.00132	1.14409		0.000985081	0.86866
0.000339106	0.29205		0.000902209	0.76696		0.00133	1.14876		0.000985364	0.86954
0.000339969	0.29404		0.000903072	0.77028		0.00133	1.11688		0.00098544	0.87165
0.000340832	0.29422		0.000906523	0.77292		0.00133	1.14556		0.000983452	0.87299
0.000340832	0.29594		0.000906523	0.77464		0.00133	1.14879		0.000988274	0.8723
0.000339969	0.29555		0.000907386	0.77562		0.00133	1.14684		0.000989781	0.87574
0.000342558	0.29601		0.000909975	0.77683		0.00134	1.15325		0.000990988	0.87558
0.000343421	0.29582		0.000909975	0.77585		0.00134	1.15524		0.000992196	0.87707
0.000344284	0.29761		0.000911701	0.77669		0.00134	1.15671		0.000998403	0.87833
0.000343421	0.29784		0.000910838	0.77816		0.00134	1.16211		0.00099461	0.87999
0.000344284	0.29975		0.000915152	0.7779		0.00134	1.15692		0.000996117	0.88114
0.000345146	0.29875		0.000915152	0.77955		0.00135	1.16129		0.000997325	0.88158
0.000346009	0.30122		0.000916015	0.78157		0.00135	1.16369		0.000997325	0.88409
0.000347735	0.29875		0.000917741	0.78234		0.00135	1.16277		0.000999939	0.88272
0.000347735	0.30273		0.000918604	0.78439		0.00135	1.16789		0.001	0.88386
0.000346872	0.30131		0.000921192	0.7854		0.00135	1.16421		0.001	0.88622
0.000347735	0.30539		0.000922055	0.78507		0.00136	1.16933		0.001	0.88615
0.000349461	0.30217		0.000922055	0.78777		0.00136	1.17006		0.001	0.88777
0.000350324	0.30556		0.000923781	0.78987		0.00136	1.17546		0.00101	0.88704
0.000351187	0.30395		0.000926369	0.79014		0.00136	1.16923		0.00101	0.8917
0.000352912	0.30871		0.000925506	0.79086		0.00136	1.17886		0.00102	0.89228
0.000353775	0.30572		0.000928095	0.79084		0.00136	1.17757		0.00101	0.89342
0.000352912	0.3095		0.000929821	0.78942		0.00137	1.17247		0.00101	0.89567
0.000355501	0.30704		0.000929821	0.79412		0.00137	1.1779		0.00101	0.89505
0.000356364	0.31006		0.000931546	0.79417		0.00137	1.1813		0.00101	0.89646
0.000354638	0.3088		0.000933272	0.79691		0.00137	1.17399		0.00102	0.89868
0.000355501	0.31172		0.000933272	0.7968		0.00137	1.18995		0.00102	0.89809
0.000355501	0.30906		0.000936724	0.79949		0.00137	1.18704		0.00102	0.89924
0.000357227	0.31256		0.000936724	0.79935		0.00138	1.17699		0.00102	0.9017
0.000358089	0.30947		0.000939312	0.79837		0.00138	1.19156		0.00102	0.90302
0.000358952	0.31317		0.000941901	0.80013		0.00138	1.1904		0.00102	0.90398
0.000358952	0.31166		0.000942764	0.80339		0.00138	1.19144		0.00102	0.90615
0.000359815	0.31445		0.000942764	0.80821		0.00138	1.19757		0.00102	0.907
0.000361541	0.3141		0.000943627	0.80551		0.00138	1.19231		0.00102	0.90812
0.000361541	0.31533		0.000944489	0.80634		0.00139	1.19751		0.00102	0.90964
0.000363267	0.31442		0.000947078	0.80771		0.00139	1.19711		0.00103	0.91248
0.000361541	0.31837		0.000947941	0.80876		0.00139	1.19728		0.00103	0.91086
0.000360678	0.31653		0.000948804	0.80954		0.00139	1.21099		0.00103	0.91558
0.000364992	0.31773		0.000949667	0.81089		0.00139	1.20421		0.00103	0.91379
0.000362404	0.31629		0.000952255	0.815		0.00139	1.20468		0.00103	0.91514
0.000364992	0.31951		0.000953118	0.81223		0.0014	1.20748		0.00103	0.91554
0.000364992	0.31803		0.000954844	0.81587		0.0014	1.19315		0.00103	0.91735
0.000365855	0.32252		0.000957432	0.81398		0.0014	1.21595		0.00105	0.91633
0.000366718	0.32153		0.000959158	0.81669		0.0014	1.19844		0.00104	0.91697
0.000365855	0.32102		0.000958295	0.81768		0.00141	1.21035		0.00104	0.92031
0.000367581	0.32033		0.000960021	0.81878		0.00141	1.21541		0.00104	0.9225
0.000368444	0.32252		0.000960021	0.81887		0.00141	1.22003		0.00104	0.92463
0.00037017	0.32262		0.000962609	0.81982		0.00141	1.21906		0.00104	0.92276
0.000369307	0.32475		0.000965198	0.81728		0.00141	1.23907		0.00104	0.92559
0.00037017	0.32341		0.000966061	0.82189		0.00141	1.22412		0.00104	0.92711
0.000369307	0.32641		0.000966924	0.82201		0.00142	1.22208		0.00105	0.92574
0.000372758	0.32629		0.00096865	0.8236		0.00142	1.21779		0.00105	0.92611
0.000372758	0.32717		0.000967787	0.82706		0.00142	1.2308		0.00105	0.92656
0.000373621	0.32626		0.000971238	0.82769		0.00142	1.22862		0.00105	0.9309
0.000373621	0.32845		0.000973827	0.83043		0.00143	1.23097		0.00105	0.92949
0.000373621	0.32683		0.00097469	0.82923		0.00143	1.23005		0.00105	0.93105
0.000375347	0.32936		0.000975552	0.83033		0.00143	1.23906		0.00105	0.93076
0.000375347	0.32778		0.000977278	0.83028		0.00143	1.21654		0.00105	0.93271
0.00037621	0.33011		0.000977278	0.83193		0.00143	1.2394		0.00105	0.93349
0.00037621	0.33072		0.000978141	0.83476		0.00143	1.22832		0.00105	0.93585
0.000375347	0.33213		0.00098073	0.83342		0.00144	1.22484		0.00105	0.9371
0.000377073	0.33098		0.000983318	0.83391		0.00144	1.24045		0.00106	0.93683
0.000379661	0.33299		0.000981592	0.83567		0.00144	1.24324		0.00106	0.93422
0.000378798	0.33237		0.000985907	0.83726		0.00144	1.24459		0.00106	0.93879
0.000379661	0.33493		0.000985044	0.83874		0.00144	1.29698		0.00106	0.93904
0.000379661	0.3333		0.000987633	0.84004		0.00144	1.25113		0.00106	0.94201
0.000380524	0.33571		0.000989358	0.84056		0.00145	1.25114		0.00106	0.94042
0.000381387	0.33489		0.000990221	0.84194		0.00145	1.28358		0.00106	0.9421
0.000381387	0.33629		0.000990221	0.84344		0.00145	1.25106		0.00107	0.94384
0.00038225	0.33555		0.00099281	0.84485		0.00146	1.2495		0.00107	0.94485
0.000383113	0.33727		0.000993673	0.84476		0.00146	1.25471		0.00107	0.94545
0.000383113	0.33648		0.000994535	0.84769		0.00146	1.27331		0.00107	0.94645
0.000383113	0.33889		0.000996261	0.84892		0.00146	1.26394		0.00107	0.94611
0.000384838	0.33795		0.000996261	0.84405		0.00146	1.26211		0.00107	0.9479
0.000384838	0.34014		0.000997987	0.84823		0.00146	1.26467		0.00107	0.94847
0.000384838	0.33935		0.000999713	0.84998		0.00147	1.26638		0.00108	0.95091
0.000385701	0.34204		0.00099885	0.8517		0.00147	1.28257		0.00108	0.95264
0.000385701	0.34022		0.001	0.8513		0.00147	1.25214		0.00108	0.95176
0.000386564	0.3433		0.001	0.85416		0.00147	1.24379		0.00108	0.95447
0.000387427	0.34199		0.001	0.8539		0.00147	1.27288		0.00108	0.95356
0.00038829	0.34399		0.00101	0.85637		0.00147	1.27661		0.00108	0.95514
0.000390016	0.34332		0.00101	0.85676		0.00148	1.31709		0.00108	0.95685
0.000389153	0.34509		0.00101	0.85725		0.00148	1.27838		0.00108	0.95637
0.000391741	0.34438		0.00101	0.85723		0.00148	1.26523		0.00108	0.9575
0.000391741	0.34621		0.00101	0.86077		0.00148	1.29318		0.00109	0.95895
0.000391741	0.34575		0.00101	0.85871		0.00148	1.33315		0.00109	0.95937
0.000393467	0.34764		0.00101	0.86023		0.00149	1.27564		0.00109	0.96193
0.00039433	0.3486		0.00101	0.86164		0.00149	1.29272		0.00109	0.96223
0.000392604	0.34864		0.00101	0.86358		0.00149	1.2917		0.00109	0.96289
0.00039433	0.34789		0.00102	0.86579		0.00149	1.28741		0.00109	0.9635
0.000395193	0.34934		0.00102	0.86463		0.00149	1.29889		0.00108	0.96483
0.000395193	0.34945		0.00102	0.86661		0.00149	1.27878		0.00109	0.96584
0.000396056	0.35049		0.00102	0.86677		0.0015	1.26343		0.0011	0.97107
0.000396056	0.35054		0.00102	0.86853		0.0015	1.30962		0.0011	0.96695
0.000396918	0.35191		0.00102	0.86917		0.0015	1.30323		0.0011	0.96896
0.000398644	0.35194		0.00102	0.86974		0.0015	1.30342		0.0011	0.96959
0.000397781	0.35217		0.00102	0.87014		0.0015	1.30143		0.0011	0.97143
0.000398644	0.35355		0.00103	0.87308		0.00151	1.30267		0.0011	0.97263
0.000399507	0.35343		0.00103	0.87132		0.00151	1.30225		0.0011	0.97344
0.00040037	0.35471		0.00103	0.87191		0.00151	1.2825		0.0011	0.9735
0.000402096	0.35477		0.00103	0.87535		0.00151	1.31659		0.00111	0.97732
0.000402959	0.35537		0.00103	0.8766		0.00151	1.32611		0.00111	0.97401
0.000402959	0.35583		0.00103	0.87683		0.00151	1.27227		0.00111	0.97745
0.000403821	0.35675		0.00103	0.87732		0.00152	1.29758		0.00111	0.979
0.000404684	0.35712		0.00103	0.87776		0.00152	1.32433		0.00111	0.98046
0.000404684	0.3592		0.00103	0.87746		0.00152	1.31932		0.00111	0.98056
0.000403821	0.35901		0.00103	0.87973		0.00152	1.3448		0.00111	0.98218
0.000405547	0.3601		0.00104	0.87914		0.00152	1.32244		0.00111	0.98329
0.000405547	0.35994		0.00104	0.88098		0.00153	1.25613		0.00111	0.98292
0.000408136	0.36134		0.00104	0.88263		0.00153	1.32055		0.00112	0.98439
0.000408999	0.36101		0.00104	0.88132		0.00153	1.32037		0.00112	0.98719
0.000408999	0.36263		0.00104	0.88353		0.00153	1.36651		0.00112	0.98671
0.000410724	0.36214		0.00104	0.884		0.00154	1.33427		0.00112	0.99343
0.000411587	0.36438		0.00104	0.88347		0.00154	1.32666		0.00112	0.9901
0.000411587	0.36382		0.00104	0.88667		0.00154	1.33597		0.00112	0.99252
0.000413313	0.36585		0.00104	0.88555		0.00154	1.35448		0.00112	0.99362
0.000413313	0.36504		0.00104	0.88576		0.00154	1.3439		0.00113	0.9938
0.000413313	0.36609		0.00104	0.88777		0.00155	1.34346		0.00113	0.99401
0.000414176	0.36603		0.00104	0.88711		0.00155	1.31776		0.00113	0.99615
0.000415902	0.36825		0.00104	0.88767		0.00155	1.34367		0.00113	0.99717
0.000413313	0.3671		0.00105	0.88641		0.00155	1.318		0.00113	0.99882
0.000416764	0.36737		0.00105	0.89077		0.00155	1.33764		0.00113	0.99812
0.000415902	0.36864		0.00105	0.89107		0.00156	1.30744		0.00113	1.00039
0.00041849	0.36965		0.00105	0.89635		0.00156	1.33507		0.00113	1.00124
0.000419353	0.36976		0.00105	0.89335		0.00156	1.35067		0.00113	1.00318
0.000420216	0.37061		0.00105	0.89446		0.00156	1.36457		0.00113	1.0058
0.000420216	0.37131		0.00105	0.89491		0.00156	1.35129		0.00114	1.00428
0.000421942	0.37154		0.00106	0.8989		0.00157	1.28122		0.00114	1.00662
0.000421942	0.37289		0.00106	0.90003		0.00157	1.34629		0.00114	1.00771
0.00042453	0.37293		0.00106	0.90302		0.00157	1.36264		0.00114	1.00885
0.00042453	0.37326		0.00106	0.90034		0.00157	1.35854		0.00114	1.0099
0.00042453	0.37383		0.00106	0.90395		0.00157	1.36137		0.00114	1.0097
0.000425393	0.37526		0.00106	0.90549		0.00158	1.36569		0.00114	1.01172
0.000425393	0.37505		0.00107	0.90694		0.00158	1.36683		0.00114	1.01396
0.000425393	0.37637		0.00107	0.90798		0.00158	1.41033		0.00115	1.01237
0.000427982	0.37609		0.00107	0.91088		0.00158	1.3698		0.00115	1.01656
0.000427982	0.3777		0.00107	0.91312		0.00158	1.36989		0.00115	1.01498
0.000427982	0.37781		0.00107	0.91592		0.00159	1.37168		0.00115	1.01777
0.000429707	0.37858		0.00108	0.91187		0.00159	1.36968		0.00115	1.01927
0.000428845	0.37867		0.00108	0.91649		0.00159	1.38004		0.00115	1.02012
0.000428845	0.37954		0.00108	0.91774		0.00159	1.37245		0.00115	1.01881
0.00043057	0.3807		0.00108	0.92034		0.00159	1.40023		0.00116	1.02306
0.00043057	0.38068		0.00108	0.92026		0.0016	1.37795		0.00116	1.0254
0.000432296	0.38105		0.00109	0.92172		0.0016	1.37599		0.00116	1.02189
0.000431433	0.38193		0.00109	0.92251		0.0016	1.40837		0.00116	1.02397
0.000435747	0.38274		0.00109	0.92181		0.0016	1.36898		0.00116	1.02529
0.000434885	0.38319		0.00109	0.92705		0.00161	1.37428		0.00116	1.0272
0.000434885	0.38421		0.00109	0.92705		0.00161	1.37555		0.00116	1.02867
0.000435747	0.38461		0.0011	0.93061		0.00161	1.3984		0.00116	1.02972
0.000434885	0.38559		0.0011	0.93122		0.00161	1.38894		0.00116	1.0295
0.000437473	0.38563		0.0011	0.93639		0.00161	1.37333		0.00117	1.03091
0.00043661	0.38693		0.0011	0.93551		0.00161	1.38652		0.00118	1.03352
0.000437473	0.38712		0.0011	0.93535		0.00162	1.39275		0.00117	1.03469
0.000439199	0.38792		0.0011	0.93905		0.00162	1.40077		0.00117	1.03537
0.000440062	0.38778		0.00111	0.94089		0.00162	1.39616		0.00117	1.03651
0.000439199	0.38896		0.00111	0.93988		0.00162	1.39051		0.00117	1.03729
0.000440062	0.38906		0.00111	0.94285		0.00163	1.40004		0.00117	1.0375
0.000440062	0.38995		0.00111	0.94493		0.00163	1.4187		0.00117	1.03922
0.000440925	0.39038		0.00112	0.94641		0.00163	1.41765		0.00117	1.04051
0.00044265	0.39113		0.00112	0.94828		0.00163	1.39027		0.00118	1.04255
0.000443513	0.3918		0.00112	0.94989		0.00163	1.40728		0.00118	1.04237
0.000443513	0.39221		0.00112	0.95159		0.00164	1.41625		0.00118	1.04357
0.000443513	0.39316		0.00112	0.95368		0.00164	1.4175		0.00118	1.04466
0.000444376	0.39347		0.00112	0.95472		0.00164	1.4241		0.00118	1.04543
0.000445239	0.39448		0.00113	0.95724		0.00164	1.42164		0.00118	1.04631
0.000446102	0.39478		0.00113	0.95765		0.00164	1.42656		0.00118	1.04694
0.000445239	0.39542		0.00113	0.96307		0.00165	1.4083		0.00118	1.04792
0.000447828	0.39557		0.00113	0.9612		0.00165	1.42306		0.00119	1.04801
0.000447828	0.39674		0.00114	0.96156		0.00165	1.41524		0.00119	1.05072
0.000447828	0.39669		0.00114	0.9627		0.00165	1.42491		0.00119	1.05222
0.00044869	0.39762		0.00114	0.96522		0.00165	1.43242		0.00119	1.05304
0.000449553	0.39791		0.00114	0.96714		0.00165	1.40923		0.00119	1.05368
0.000452142	0.39867		0.00114	0.96926		0.00166	1.42871		0.00119	1.05329
0.000452142	0.40005		0.00114	0.96958		0.00166	1.43675		0.00119	1.05533
0.000452142	0.39985		0.00115	0.97077		0.00166	1.43753		0.00119	1.05801
0.000451279	0.40069		0.00115	0.97334		0.00166	1.4314		0.00119	1.05797
0.000453005	0.40104		0.00115	0.97573		0.00167	1.45708		0.00119	1.059
0.000453868	0.40199		0.00115	0.97812		0.00167	1.43052		0.00119	1.06155
0.000454731	0.40205		0.00115	0.97826		0.00167	1.46244		0.0012	1.06077
0.000455593	0.40303		0.00115	0.98001		0.00167	1.44675		0.0012	1.06116
0.000455593	0.40367		0.00116	0.98068		0.00168	1.44582		0.0012	1.06199
0.000456456	0.40443		0.00116	0.98307		0.00168	1.44375		0.0012	1.06414
0.000457319	0.40451		0.00116	0.98287		0.00168	1.44945		0.0012	1.06546
0.000456456	0.40563		0.00116	0.98654		0.00168	1.45792		0.0012	1.06555
0.000459045	0.40583		0.00117	0.98968		0.00168	1.44901		0.0012	1.06747
0.000459045	0.40664		0.00117	0.99066		0.00168	1.37567		0.0012	1.06719
0.000459045	0.40722		0.00117	0.99319		0.00169	1.45363		0.00121	1.06902
0.000459908	0.40794		0.00117	0.99387		0.00169	1.44289		0.00121	1.07657
0.000461633	0.40842		0.00118	0.99635		0.00169	1.45141		0.00121	1.07133
0.000462496	0.40897		0.00118	1.00414		0.00169	1.46529		0.00121	1.07011
0.000464222	0.40974		0.00118	0.99911		0.00169	1.46134		0.00121	1.07309
0.000463359	0.41023		0.00118	1.00098		0.0017	1.48035		0.00121	1.07264
0.000464222	0.41126		0.00118	1.00324		0.0017	1.48945		0.00121	1.0754
0.000465085	0.4118		0.00119	1.0045		0.0017	1.46501		0.00121	1.07898
0.000466811	0.41234		0.00119	1.00594		0.0017	1.45253		0.00121	1.07413
0.000466811	0.41267		0.00119	1.00795		0.0017	1.46542		0.00122	1.07651
0.000469399	0.41357		0.00119	1.0116		0.00171	1.46796		0.00122	1.07802
0.000467674	0.41379		0.00119	1.01069		0.00171	1.46704		0.00122	1.08006
0.000471125	0.41469		0.0012	1.01341		0.00171	1.47198		0.00122	1.08024
0.000471125	0.41503		0.0012	1.01467		0.00171	1.45921		0.00122	1.07889
0.000472851	0.41577		0.0012	1.01518		0.00171	1.4759		0.00122	1.08327
0.000472851	0.41632		0.0012	1.0167		0.00172	1.47339		0.00122	1.08398
0.000473714	0.41681		0.0012	1.01921		0.00172	1.48127		0.00122	1.08386
0.000475439	0.41756		0.00121	1.0217		0.00172	1.48355		0.00122	1.08508
0.000475439	0.41818		0.00121	1.02211		0.00172	1.46906		0.00122	1.0858
0.000475439	0.4189		0.00121	1.02235		0.00172	1.47637		0.00123	1.0863
0.000476302	0.4193		0.00121	1.02441		0.00173	1.49161		0.00123	1.08789
0.000478891	0.42045		0.00121	1.02784		0.00173	1.48791		0.00123	1.09083
0.000480617	0.42071		0.00122	1.02944		0.00173	1.4387		0.00123	1.09016
0.000482342	0.42171		0.00122	1.03269		0.00173	1.49116		0.00123	1.09201
0.000483205	0.42188		0.00122	1.03197		0.00174	1.48943		0.00123	1.09185
0.000484068	0.42243		0.00122	1.0335		0.00174	1.51466		0.00123	1.09264
0.000485794	0.42303		0.00122	1.03556		0.00174	1.492		0.00123	1.09427
0.000485794	0.42363		0.00123	1.03619		0.00174	1.49062		0.00124	1.09528
0.000487519	0.42424		0.00123	1.03833		0.00174	1.49293		0.00124	1.09805
0.000487519	0.42473		0.00123	1.04136		0.00175	1.43628		0.00124	1.09708
0.000489245	0.42549		0.00123	1.04144		0.00175	1.49904		0.00124	1.09925
0.000488382	0.42624		0.00123	1.04377		0.00175	1.53603		0.00124	1.09836
0.000490971	0.42692		0.00124	1.04543		0.00175	1.50225		0.00124	1.10037
0.000490108	0.42699		0.00124	1.04709		0.00175	1.50288		0.00124	1.09948
0.000491834	0.42793		0.00124	1.04874		0.00175	1.52979		0.00124	1.10074
0.000491834	0.42821		0.00124	1.05026		0.00176	1.51452		0.00125	1.10083
0.000492697	0.42896		0.00124	1.05338		0.00176	1.45903		0.00125	1.10119
0.000494422	0.42944		0.00124	1.05289		0.00176	1.50846		0.00125	1.10351
0.00049356	0.42998		0.00125	1.05472		0.00177	1.5045		0.00125	1.10444
0.000494422	0.43084		0.00125	1.05713		0.00177	1.52009		0.00125	1.10673
0.000494422	0.4311		0.00125	1.05932		0.00177	1.51959		0.00125	1.1024
0.000496148	0.43212		0.00125	1.0589		0.00177	1.50038		0.00125	1.10705
0.000497011	0.43238		0.00126	1.06137		0.00177	1.55335		0.00125	1.10838
0.000497874	0.43334		0.00126	1.06416		0.00177	1.55758		0.00126	1.10846
0.000497874	0.43359		0.00126	1.065		0.00178	1.52001		0.00126	1.11027
0.000498737	0.43438		0.00126	1.06669		0.00178	1.51865		0.00126	1.11087
0.000498737	0.43479		0.00126	1.0684		0.00178	1.53334		0.00126	1.11159
0.0004996	0.43543		0.00126	1.06622		0.00178	1.53004		0.00126	1.10869
0.000500462	0.4361		0.00127	1.073		0.00179	1.53768		0.00126	1.11293
0.000501325	0.43655		0.00127	1.07311		0.00179	1.5402		0.00126	1.11518
0.000502188	0.43747		0.00127	1.07527		0.00179	1.45182		0.00126	1.1151
0.000501325	0.43783		0.00127	1.07709		0.00179	1.55609		0.00126	1.11446
0.000503051	0.43859		0.00127	1.0779		0.0018	1.53833		0.00127	1.11727
0.000503051	0.43889		0.00127	1.07948		0.0018	1.54123		0.00127	1.11868
0.000504777	0.43985		0.00128	1.07878		0.0018	1.54568		0.00127	1.11936
0.00050564	0.44005		0.00128	1.08328		0.0018	1.55091		0.00127	1.11882
0.00050564	0.44101		0.00128	1.08409		0.0018	1.54575		0.00127	1.12263
0.00050564	0.44135		0.00128	1.08642		0.0018	1.56646		0.00127	1.12336
0.000508228	0.44183		0.00129	1.08742		0.00181	1.55277		0.00127	1.12373
0.000508228	0.44281		0.00129	1.08915		0.00181	1.53684		0.00127	1.12618
0.000508228	0.44322		0.00129	1.09106		0.00181	1.54908		0.00127	1.12496
0.000509091	0.44402		0.00129	1.09394		0.00181	1.52929		0.00128	1.12074
0.000509091	0.44446		0.00129	1.09475		0.00181	1.55817		0.00128	1.12701
0.000510817	0.44526		0.0013	1.09693		0.00182	1.56315		0.00128	1.12786
0.000509091	0.44534		0.0013	1.09862		0.00182	1.55535		0.00128	1.12804
0.00051168	0.44628		0.0013	1.09917		0.00182	1.55942		0.00128	1.12732
0.000512543	0.44684		0.0013	1.1008		0.00182	1.51395		0.00128	1.13384
0.00051168	0.4474		0.0013	1.1032		0.00183	1.56572		0.00128	1.13154
0.000513405	0.44828		0.00131	1.10441		0.00183	1.54248		0.00128	1.13568
0.000514268	0.4486		0.00131	1.10555		0.00183	1.57093		0.00128	1.13263
0.000515131	0.44933		0.00131	1.1052		0.00183	1.56488		0.00128	1.13368
0.000515131	0.4497		0.00131	1.10882		0.00183	1.60545		0.00128	1.13608
0.000516857	0.4507		0.00131	1.11103		0.00184	1.5691		0.00128	1.13538
0.000516857	0.45084		0.00131	1.11172		0.00184	1.58574		0.00128	1.13771
0.000518583	0.45176		0.00132	1.11591		0.00184	1.57972		0.00128	1.13849
0.00051772	0.45214		0.00132	1.11766		0.00184	1.57467		0.00128	1.13476
0.000519446	0.45276		0.00132	1.11849		0.00184	1.58482		0.00128	1.14025
0.000519446	0.45339		0.00132	1.11985		0.00184	1.57889		0.00129	1.13703
0.000519446	0.4539		0.00133	1.12119		0.00185	1.57587		0.00128	1.14013
0.000521171	0.45475		0.00133	1.12271		0.00185	1.58112		0.00129	1.14224
0.000522897	0.45521		0.00133	1.12289		0.00185	1.59026		0.00129	1.14365
0.000521171	0.45596		0.00133	1.12559		0.00185	1.58679		0.00129	1.14417
0.00052376	0.45626		0.00133	1.12798		0.00185	1.56897		0.00129	1.14988
0.000524623	0.45706		0.00133	1.12945		0.00185	1.59241		0.00129	1.14764
0.000526348	0.45743		0.00134	1.13217		0.00186	1.58926		0.00129	1.15208
0.000526348	0.45811		0.00134	1.13306		0.00186	1.59316		0.00129	1.1476
0.000526348	0.45875		0.00134	1.13437		0.00186	1.59657		0.00129	1.14945
0.000527211	0.45934		0.00134	1.13594		0.00186	1.61151		0.00129	1.15088
0.000526348	0.45981		0.00134	1.13793		0.00186	1.5936		0.0013	1.15056
0.000528937	0.46031		0.00135	1.13946		0.00187	1.62043		0.0013	1.15376
0.000528074	0.46112		0.00135	1.1407		0.00187	1.59478		0.0013	1.15293
0.000528937	0.4614		0.00135	1.14094		0.00187	1.60507		0.0013	1.17423
0.000532389	0.46222		0.00135	1.14406		0.00187	1.59158		0.0013	1.15413
0.000530663	0.46258		0.00135	1.14511		0.00187	1.60482		0.0013	1.15607
0.000530663	0.4632		0.00136	1.14805		0.00188	1.60517		0.0013	1.1587
0.000534114	0.46372		0.00136	1.14804		0.00188	1.61018		0.00131	1.158
0.000534114	0.46424		0.00136	1.15218		0.00188	1.65149		0.00131	1.16021
0.000537566	0.46501		0.00136	1.15048		0.00188	1.61762		0.00131	1.16001
0.00053584	0.46532		0.00136	1.15329		0.00188	1.61311		0.00131	1.15572
0.000536703	0.4662		0.00137	1.15576		0.00189	1.63449		0.00131	1.16005
0.00053584	0.46636		0.00137	1.15754		0.00189	1.61621		0.00131	1.16397
0.000538429	0.46708		0.00137	1.15808		0.00189	1.62594		0.00131	1.16388
0.000537566	0.46754		0.00137	1.15977		0.00189	1.62887		0.00131	1.16319
0.000538429	0.46806		0.00138	1.1619		0.00189	1.61668		0.00132	1.16449
0.000539291	0.46879		0.00138	1.16447		0.00189	1.61858		0.00132	1.1662
0.000540154	0.469		0.00138	1.16549		0.0019	1.61952		0.00132	1.17785
0.000541017	0.4701		0.00138	1.16634		0.0019	1.61841		0.00132	1.16756
0.000542743	0.47029		0.00138	1.16937		0.0019	1.62441		0.00132	1.17354
0.000543606	0.47106		0.00138	1.1708		0.0019	1.63109		0.00132	1.17019
0.000544469	0.4715		0.00139	1.17109		0.00191	1.63207		0.00133	1.17186
0.000545332	0.47214		0.00139	1.17298		0.00191	1.63714		0.00133	1.17343
0.000546194	0.47277		0.00139	1.17471		0.00191	1.63711		0.00133	1.173
0.000547057	0.47322		0.00139	1.17844		0.00191	1.64449		0.00133	1.17137
0.00054792	0.47404		0.00139	1.17763		0.00191	1.63008		0.00133	1.17221
0.000548783	0.47459		0.0014	1.17928		0.00192	1.63914		0.00133	1.17595
0.000550509	0.47511		0.0014	1.18193		0.00192	1.63974		0.00134	1.178
0.00054792	0.4754		0.0014	1.1828		0.00192	1.64335		0.00134	1.17771
0.000548783	0.47628		0.0014	1.18547		0.00192	1.63798		0.00134	1.17921
0.000551372	0.47682		0.00141	1.18642		0.00192	1.64084		0.00134	1.18058
0.000550509	0.47742		0.00141	1.18864		0.00193	1.64628		0.00134	1.18337
0.000553097	0.47823		0.00141	1.19071		0.00193	1.65774		0.00134	1.18321
0.000552234	0.47857		0.00141	1.19222		0.00193	1.652		0.00134	1.21881
0.00055396	0.4794		0.00141	1.19339		0.00193	1.65558		0.00134	1.18403
0.000553097	0.47967		0.00142	1.19615		0.00193	1.65398		0.00134	1.18466
0.00055396	0.4804		0.00142	1.19648		0.00194	1.64906		0.00135	1.18703
0.000553097	0.48062		0.00142	1.19831		0.00194	1.65471		0.00135	1.18705
0.00055396	0.48138		0.00142	1.19725		0.00194	1.66052		0.00135	1.1888
0.000555686	0.48224		0.00142	1.20152		0.00194	1.65563		0.00135	1.18932
0.000555686	0.48273		0.00143	1.20307		0.00194	1.66017		0.00135	1.18483
0.000556549	0.48357		0.00143	1.20474		0.00194	1.66479		0.00135	1.19006
0.000557412	0.48379		0.00143	1.20596		0.00195	1.66858		0.00135	1.19244
0.000559137	0.48465		0.00143	1.20974		0.00195	1.66978		0.00136	1.19478
0.000556549	0.48499		0.00143	1.20915		0.00195	1.66575		0.00136	1.1958
0.000558275	0.48574		0.00143	1.21143		0.00195	1.67101		0.00136	1.19742
0.00056	0.48625		0.00144	1.21321		0.00195	1.67419		0.00136	1.19497
0.00056	0.48672		0.00144	1.21557		0.00196	1.66783		0.00136	1.19613
0.000560863	0.48757		0.00144	1.21603		0.00196	1.67475		0.00136	1.19782
0.000561726	0.48788		0.00144	1.21862		0.00196	1.67357		0.00136	1.20053
0.000561726	0.48875		0.00144	1.22095		0.00196	1.6797		0.00136	1.20131
0.000563452	0.48909		0.00145	1.2208		0.00197	1.67836		0.00136	1.201
0.000563452	0.48984		0.00145	1.2251		0.00197	1.67506		0.00136	1.20167
0.000563452	0.49047		0.00145	1.22639		0.00197	1.68619		0.00137	1.20144
0.000563452	0.49104		0.00145	1.22688		0.00197	1.67869		0.00137	1.21138
0.000564315	0.49173		0.00145	1.22779		0.00197	1.6326		0.00137	1.20356
0.000565177	0.49214		0.00146	1.22707		0.00197	1.68663		0.00137	1.20559
0.000565177	0.49301		0.00146	1.23074		0.00198	1.69774		0.00137	1.20564
0.000567766	0.49334		0.00146	1.23344		0.00198	1.69576		0.00137	1.20609
0.000567766	0.49432		0.00146	1.23662		0.00198	1.65253		0.00137	1.20819
0.000568629	0.49464		0.00146	1.23587		0.00198	1.69312		0.00137	1.20934
0.000568629	0.49513		0.00147	1.23977		0.00198	1.6967		0.00138	1.20689
0.000568629	0.49606		0.00147	1.23944		0.00199	1.69844		0.00138	1.21182
0.000570355	0.49613		0.00147	1.23862		0.00199	1.69869		0.00138	1.21165
0.000569492	0.49694		0.00147	1.24331		0.00199	1.7034		0.00138	1.21272
0.000570355	0.49723		0.00147	1.24438		0.00199	1.70495		0.00138	1.21507
0.000571218	0.49798		0.00148	1.24632		0.00199	1.71132		0.00138	1.21517
0.000570355	0.49865		0.00148	1.24939		0.002	1.70776		0.00138	1.21753
0.000572943	0.49897		0.00148	1.25014		0.002	1.75578		0.00138	1.22104
0.00057208	0.5		0.00148	1.25242		0.002	1.71994		0.00138	1.2183
0.000572943	0.50026		0.00148	1.25476		0.002	1.71478		0.00138	1.22624
0.000575532	0.50094		0.00148	1.25624		0.002	1.71668		0.00139	1.22033
0.000573806	0.50134		0.00149	1.2593		0.002	1.71424		0.00139	1.2215
0.000574669	0.50192		0.00149	1.25786		0.002	1.71721		0.00139	1.2249
0.000573806	0.50266		0.00149	1.26157		0.00201	1.71918		0.00139	1.22304
0.000576395	0.5033		0.00149	1.2602		0.00201	1.71713		0.00139	1.22363
0.000577258	0.50404		0.00149	1.26372		0.00201	1.69531		0.00139	1.22399
0.00057812	0.50433		0.0015	1.26622		0.00201	1.7216		0.00139	1.21647
0.000579846	0.505		0.0015	1.26853		0.00201	1.72399		0.00139	1.22761
0.000579846	0.50564		0.0015	1.26819		0.00202	1.72539		0.00139	1.22769
0.000581572	0.50626		0.0015	1.27105		0.00202	1.72835		0.0014	1.22692
0.000580709	0.50696		0.00151	1.27234		0.00202	1.73055		0.0014	1.22586
0.000583298	0.50737		0.00151	1.27554		0.00202	1.73301		0.0014	1.23033
0.000581572	0.50804		0.00151	1.27652		0.00202	1.76247		0.0014	1.23185
0.000584161	0.5083		0.00151	1.27797		0.00203	1.73573		0.0014	1.25046
0.000584161	0.50889		0.00151	1.27865		0.00203	1.73718		0.0014	1.23343
0.000585886	0.50949		0.00152	1.2806		0.00203	1.7375		0.0014	1.23402
0.000585886	0.51004		0.00152	1.2822		0.00203	1.73435		0.0014	1.23614
0.000586749	0.51081		0.00152	1.28338		0.00203	1.73986		0.0014	1.23764
0.000587612	0.51114		0.00152	1.28555		0.00203	1.74393		0.0014	1.24189
0.000588475	0.5119		0.00152	1.28664		0.00204	1.74226		0.00141	1.23942
0.000589338	0.5123		0.00153	1.28862		0.00204	1.7431		0.00141	1.24015
0.000589338	0.51289		0.00153	1.28936		0.00204	1.74257		0.00141	1.24014
0.000589338	0.51369		0.00153	1.29209		0.00204	1.74862		0.00141	1.24161
0.000590201	0.51393		0.00153	1.29363		0.00204	1.74861		0.00141	1.24282
0.000589338	0.51471		0.00153	1.2958		0.00204	1.75013		0.00141	1.24284
0.000590201	0.51505		0.00153	1.29651		0.00205	1.75354		0.00141	1.24435
0.000592789	0.51564		0.00154	1.2991		0.00205	1.76579		0.00141	1.24601
0.000593652	0.51627		0.00154	1.30033		0.00205	1.75707		0.00141	1.2459
0.000593652	0.51678		0.00154	1.30237		0.00205	1.7719		0.00142	1.24931
0.000594515	0.51758		0.00155	1.30273		0.00205	1.75973		0.00142	1.25014
0.000595378	0.51802		0.00155	1.30477		0.00205	1.76098		0.00142	1.25161
0.000597104	0.51907		0.00155	1.30711		0.00206	1.76141		0.00142	1.25066
0.000596241	0.51914		0.00155	1.30941		0.00206	1.75912		0.00142	1.24993
0.000596241	0.51996		0.00155	1.31026		0.00206	1.75796		0.00142	1.25211
0.000597104	0.52052		0.00155	1.31347		0.00206	1.76598		0.00142	1.25326
0.000597104	0.52106		0.00155	1.31361		0.00206	1.77062		0.00142	1.25621
0.000598829	0.52188		0.00156	1.31708		0.00207	1.7715		0.00143	1.25627
0.000598829	0.52211		0.00156	1.31655		0.00207	1.77295		0.00143	1.25786
0.000597966	0.52282		0.00156	1.31839		0.00207	1.77662		0.00143	1.25712
0.000601418	0.52315		0.00156	1.32019		0.00207	1.77608		0.00143	1.25694
0.000600555	0.52394		0.00156	1.32227		0.00207	1.77938		0.00143	1.25965
0.000602281	0.52454		0.00157	1.32449		0.00208	1.78099		0.00143	1.25911
0.000601418	0.52492		0.00157	1.32613		0.00208	1.78573		0.00143	1.26229
0.000602281	0.52586		0.00157	1.32729		0.00208	1.78275		0.00143	1.26679
0.000601418	0.52585		0.00157	1.32983		0.00208	1.78493		0.00143	1.26552
0.000601418	0.52624		0.00158	1.32982		0.00208	1.78367		0.00144	1.2653
0.000604006	0.5264		0.00158	1.33304		0.00209	1.78378		0.00144	1.26108
0.000602281	0.52635		0.00158	1.334		0.00209	1.78995		0.00144	1.26582
0.000602281	0.52707		0.00158	1.33355		0.00209	1.78275		0.00144	1.26604
0.000604869	0.5269		0.00158	1.33573		0.00209	1.79248		0.00144	1.26773
0.000604869	0.52777		0.00159	1.33879		0.00209	1.79458		0.00144	1.27115
0.000605732	0.52789		0.00159	1.3395		0.0021	1.79715		0.00144	1.27218
0.000606595	0.52849		0.00159	1.33977		0.0021	1.79735		0.00144	1.27133
0.000606595	0.52958		0.00159	1.34396		0.0021	1.80082		0.00145	1.27339
0.000608321	0.52964		0.0016	1.34495		0.0021	1.80196		0.00145	1.27334
0.000609184	0.53051		0.0016	1.34754		0.0021	1.80487		0.00145	1.27461
0.000608321	0.53094		0.0016	1.34932		0.00211	1.80462		0.00145	1.27533
0.000609184	0.53143		0.0016	1.3523		0.00211	1.80722		0.00145	1.28564
0.000610047	0.53199		0.0016	1.35101		0.00211	1.8081		0.00145	1.27747
0.000609184	0.53239		0.0016	1.3547		0.00211	1.80963		0.00146	1.28258
0.000610909	0.53309		0.00161	1.35427		0.00211	1.81147		0.00146	1.27467
0.000610909	0.53325		0.00161	1.35674		0.00212	1.8089		0.00146	1.27966
0.000611772	0.53409		0.00161	1.35856		0.00212	1.81212		0.00146	1.27857
0.000610909	0.53411		0.00162	1.35974		0.00212	1.81675		0.00146	1.28203
0.000613498	0.53474		0.00162	1.3645		0.00212	1.81724		0.00146	1.2777
0.000612635	0.5351		0.00162	1.36399		0.00212	1.81904		0.00147	1.2844
0.000615224	0.53568		0.00162	1.36625		0.00213	1.82199		0.00147	1.2853
0.000615224	0.53661		0.00162	1.36782		0.00213	1.82221		0.00147	1.29324
0.000614361	0.53679		0.00163	1.36903		0.00213	1.82441		0.00147	1.28761
0.000615224	0.53751		0.00163	1.37191		0.00213	1.8282		0.00147	1.28725
0.000615224	0.53795		0.00163	1.37375		0.00213	1.82863		0.00147	1.28986
0.00061695	0.53839		0.00163	1.37575		0.00213	1.82653		0.00147	1.29431
0.000616087	0.53903		0.00163	1.37561		0.00214	1.83009		0.00147	1.29114
0.00061695	0.53931		0.00164	1.3796		0.00214	1.83371		0.00147	1.29466
0.000617812	0.53999		0.00164	1.38124		0.00214	1.83527		0.00148	1.29304
0.00061695	0.54027		0.00164	1.38205		0.00214	1.83782		0.00148	1.2927
0.000618675	0.54074		0.00164	1.38495		0.00215	1.83945		0.00148	1.29284
0.000619538	0.54154		0.00164	1.38634		0.00215	1.84311		0.00148	1.29718
0.000620401	0.54182		0.00165	1.38673		0.00215	1.83971		0.00148	1.29896
0.000619538	0.54269		0.00165	1.38946		0.00215	1.84318		0.00148	1.29799
0.000620401	0.5428		0.00165	1.39016		0.00216	1.84527		0.00148	1.29706
0.000620401	0.54355		0.00165	1.39106		0.00216	1.84575		0.00148	1.30155
0.000622127	0.54422		0.00165	1.3938		0.00216	1.8478		0.00148	1.30253
0.00062299	0.54456		0.00166	1.39519		0.00216	1.84924		0.00148	1.29897
0.00062299	0.5455		0.00166	1.39749		0.00216	1.85127		0.00149	1.30384
0.00062299	0.54567		0.00166	1.39825		0.00216	1.85325		0.00149	1.30622
0.000624715	0.54642		0.00166	1.40046		0.00217	1.853		0.00149	1.30827
0.000625578	0.54703		0.00166	1.40121		0.00217	1.85771		0.00149	1.29578
0.000626441	0.54742		0.00166	1.40321		0.00217	1.85836		0.00149	1.31043
0.000625578	0.54813		0.00167	1.40464		0.00217	1.86245		0.00149	1.30237
0.000627304	0.54834		0.00167	1.40909		0.00217	1.86301		0.00149	1.31027
0.000626441	0.54919		0.00167	1.40948		0.00218	1.86336		0.00149	1.3127
0.000628167	0.5497		0.00167	1.41102		0.00218	1.86534		0.00149	1.30997
0.00062903	0.55011		0.00168	1.41336		0.00218	1.8686		0.00149	1.31489
0.00062903	0.55106		0.00168	1.41482		0.00218	1.86999		0.0015	1.31641
0.00062903	0.55117		0.00168	1.41742		0.00219	1.87059		0.0015	1.31566
0.000632481	0.55196		0.00168	1.41856		0.00219	1.87176		0.0015	1.31974
0.000631618	0.55235		0.00168	1.4235		0.00219	1.87592		0.0015	1.31076
0.000633344	0.55266		0.00169	1.42242		0.00219	1.87323		0.0015	1.31979
0.000633344	0.55367		0.00169	1.42345		0.00219	1.87716		0.0015	1.31868
0.000634207	0.5539		0.00169	1.42451		0.0022	1.87989		0.0015	1.32074
0.000634207	0.55469		0.0017	1.42726		0.0022	1.881		0.0015	1.33195
0.000634207	0.55497		0.0017	1.42906		0.0022	1.88237		0.00151	1.3234
0.000635933	0.55552		0.0017	1.4302		0.0022	1.88271		0.00151	1.31789
0.000635933	0.55647		0.0017	1.43312		0.0022	1.88553		0.00151	1.33165
0.000637658	0.55666		0.0017	1.43366		0.00221	1.89233		0.00151	1.32642
0.000638521	0.55749		0.0017	1.43574		0.00221	1.88674		0.00151	1.32572
0.000638521	0.55776		0.00171	1.43706		0.00221	1.89114		0.00151	1.33273
0.000638521	0.5585		0.00171	1.43837		0.00221	1.8946		0.00151	1.3246
0.00064111	0.55932		0.00171	1.44099		0.00221	1.89403		0.00151	1.3315
0.00064111	0.55949		0.00171	1.44383		0.00222	1.8963		0.00152	1.32929
0.00064111	0.56031		0.00171	1.44207		0.00222	1.89765		0.00152	1.33392
0.000642836	0.56055		0.00172	1.44393		0.00222	1.89904		0.00152	1.32856
0.000642836	0.56108		0.00172	1.44773		0.00222	1.90454		0.00152	1.32057
0.000642836	0.56197		0.00172	1.44839		0.00222	1.90305		0.00152	1.33269
0.000643698	0.56219		0.00172	1.45089		0.00222	1.90382		0.00152	1.34067
0.000644561	0.56286		0.00173	1.45166		0.00223	1.90609		0.00152	1.3401
0.000646287	0.56335		0.00173	1.45474		0.00223	1.90694		0.00153	1.3372
0.000646287	0.56386		0.00173	1.45595		0.00223	1.90927		0.00153	1.34137
0.00064715	0.56465		0.00173	1.45853		0.00223	1.91064		0.00153	1.33895
0.00064715	0.56483		0.00173	1.45992		0.00224	1.91174		0.00153	1.37936
0.00064715	0.56576		0.00173	1.46204		0.00224	1.91502		0.00153	1.34063
0.000648876	0.56592		0.00174	1.46423		0.00224	1.92366		0.00153	1.3365
0.000650601	0.56659		0.00174	1.46365		0.00224	1.91785		0.00153	1.34449
0.000649738	0.56727		0.00174	1.46571		0.00224	1.91919		0.00153	1.34623
0.000649738	0.56757		0.00174	1.46885		0.00225	1.92024		0.00154	1.34801
0.000651464	0.56823		0.00174	1.46992		0.00225	1.92569		0.00154	1.35024
0.000652327	0.56881		0.00175	1.47002		0.00225	1.92396		0.00154	1.34744
0.00065319	0.5691		0.00175	1.47379		0.00225	1.9267		0.00154	1.3499
0.00065319	0.56982		0.00175	1.47505		0.00225	1.92961		0.00154	1.35289
0.000652327	0.57022		0.00175	1.4767		0.00226	1.92845		0.00154	1.35541
0.000654916	0.57078		0.00175	1.47803		0.00226	1.9326		0.00154	1.34958
0.000654916	0.57139		0.00175	1.48124		0.00226	1.9325		0.00155	1.35667
0.000654916	0.57187		0.00176	1.48461		0.00226	1.93397		0.00155	1.35772
0.000658367	0.5724		0.00176	1.48298		0.00227	1.93474		0.00155	1.35051
0.000657504	0.57304		0.00176	1.48519		0.00226	1.93823		0.00155	1.35677
0.000658367	0.57373		0.00176	1.48849		0.00227	1.93876		0.00155	1.36097
0.000660956	0.57392		0.00176	1.48777		0.00227	1.94181		0.00155	1.36487
0.00065923	0.57482		0.00177	1.48968		0.00227	1.93923		0.00155	1.35888
0.000661819	0.57523		0.00177	1.492		0.00227	1.94314		0.00155	1.36422
0.000660956	0.57595		0.00177	1.49369		0.00228	1.94636		0.00155	1.36188
0.000660956	0.5769		0.00177	1.49637		0.00227	1.94651		0.00156	1.37473
0.000660956	0.57679		0.00177	1.49597		0.00228	1.95255		0.00155	1.36488
0.000663544	0.57755		0.00178	1.49918		0.00228	1.94981		0.00156	1.36614
0.000662681	0.57808		0.00178	1.50005		0.00228	1.95054		0.00156	1.36059
0.00066527	0.57836		0.00178	1.50247		0.00228	1.9558		0.00156	1.37055
0.000664407	0.57919		0.00178	1.50216		0.00229	1.95535		0.00156	1.36853
0.000666996	0.57949		0.00178	1.50569		0.00229	1.95602		0.00156	1.36052
0.00066527	0.58		0.00178	1.50819		0.00229	1.95673		0.00156	1.35795
0.00066527	0.58087		0.00179	1.5075		0.00229	1.95747		0.00156	1.37788
0.000667859	0.58128		0.00179	1.50918		0.00229	1.96077		0.00156	1.38112
0.000667859	0.58204		0.00179	1.51214		0.00229	1.96283		0.00157	1.37793
0.000667859	0.58239		0.00179	1.51392		0.0023	1.96544		0.00157	1.37826
0.000667859	0.58275		0.00179	1.51421		0.0023	1.96591		0.00157	1.38422
0.000668722	0.58369		0.00179	1.51744		0.0023	1.9694		0.00157	1.32338
0.000668722	0.58391		0.0018	1.51851		0.0023	1.97128		0.00157	1.39202
0.000668722	0.58477		0.0018	1.52017		0.00231	1.97183		0.00157	1.38048
0.000670447	0.58496		0.0018	1.52374		0.00231	1.97577		0.00157	1.42704
0.000670447	0.58559		0.0018	1.52308		0.00231	1.97561		0.00158	1.38323
0.000669584	0.58644		0.00181	1.52523		0.00231	1.97429		0.00158	1.38435
0.000669584	0.5867		0.00181	1.52732		0.00231	1.97697		0.00158	1.38242
0.00067131	0.58753		0.00181	1.52935		0.00232	1.97931		0.00158	1.39765
0.00067131	0.58791		0.00181	1.53148		0.00232	1.98096		0.00158	1.38216
0.000672173	0.58851		0.00182	1.53308		0.00232	1.98028		0.00158	1.44888
0.000673036	0.58936		0.00182	1.53379		0.00232	1.98375		0.00158	1.38453
0.000673036	0.58938		0.00182	1.53674		0.00232	1.98426		0.00159	1.3868
0.000672173	0.59035		0.00182	1.53819		0.00233	1.98905		0.00159	1.39715
0.000673036	0.59065		0.00182	1.53887		0.00233	1.98852		0.00159	1.39382
0.000675624	0.59129		0.00183	1.54203		0.00233	1.99292		0.00159	1.39194
0.000676487	0.59212		0.00183	1.54397		0.00233	1.99241		0.00159	1.39213
0.000676487	0.59243		0.00183	1.54399		0.00233	1.9943		0.00159	1.38044
0.000676487	0.5934		0.00183	1.54583		0.00234	1.9958		0.00159	1.39117
0.000676487	0.59374		0.00183	1.54709		0.00234	1.99773		0.00159	1.39807
0.000678213	0.5944		0.00184	1.55047		0.00234	2.00091		0.00159	1.40251
0.000679076	0.59518		0.00184	1.55391		0.00234	2.00076		0.0016	1.39359
0.000679939	0.5955		0.00184	1.55296		0.00234	2.00369		0.0016	1.3988
0.000680802	0.5962		0.00184	1.55403		0.00235	2.00436		0.0016	1.40221
0.000680802	0.59668		0.00184	1.55548		0.00235	2.00512		0.0016	1.39187
0.000682527	0.59722		0.00185	1.55775		0.00235	2.00657		0.0016	1.38935
0.000682527	0.59807		0.00185	1.55906		0.00235	2.00449		0.0016	1.39973
0.00068339	0.59815		0.00185	1.56223		0.00236	2.00942		0.0016	1.40866
0.00068339	0.59891		0.00185	1.56462		0.00236	2.01152		0.0016	1.39545
0.00068339	0.59936		0.00185	1.56443		0.00236	2.01239		0.0016	1.40029
0.000686842	0.59988		0.00186	1.56721		0.00236	2.01592		0.00161	1.39573
0.000685979	0.60099		0.00186	1.56827		0.00236	2.01782		0.00161	1.41299
0.00068943	0.60128		0.00186	1.56937		0.00237	2.01937		0.00161	1.40576
0.000693745	0.60195		0.00186	1.57233		0.00237	2.0175		0.00161	1.41415
0.00069547	0.60293		0.00187	1.57274		0.00237	2.02142		0.00161	1.40569
0.000698059	0.60316		0.00187	1.57551		0.00237	2.02449		0.00161	1.4186
0.000697196	0.6041		0.00187	1.57741		0.00238	2.02438		0.00161	1.42892
0.000698059	0.60436		0.00187	1.57536		0.00238	2.02639		0.00161	1.43129
0.000700648	0.60495		0.00187	1.581		0.00238	2.02717		0.00162	1.43807
0.000702373	0.60582		0.00188	1.58256		0.00238	2.0315		0.00162	1.42995
0.000704099	0.60601		0.00188	1.5865		0.00239	2.03241		0.00162	1.41147
0.000704099	0.60685		0.00188	1.58462		0.00239	2.03287		0.00162	1.42436
0.000704962	0.60727		0.00188	1.588		0.00239	2.03331		0.00162	1.42113
0.000704962	0.60769		0.00189	1.59061		0.00239	2.03347		0.00162	1.41995
0.000704962	0.60844		0.00189	1.58918		0.00239	2.03728		0.00162	1.39585
0.000703236	0.60884		0.00189	1.59475		0.0024	2.03988		0.00162	1.3997
0.000704099	0.60945		0.00189	1.59393		0.0024	2.04081		0.00162	1.41729
0.000704099	0.61016		0.00189	1.59695		0.0024	2.04026		0.00162	1.42385
0.000702373	0.61042		0.00189	1.59879		0.0024	2.04422		0.00163	1.42227
0.000702373	0.6112		0.0019	1.59969		0.00241	2.04556		0.00163	1.43137
0.000706688	0.61147		0.0019	1.60235		0.00241	2.04759		0.00163	1.42688
0.000698922	0.61188		0.0019	1.60465		0.00241	2.04873		0.00163	1.45448
0.000699785	0.61287		0.0019	1.60646		0.00241	2.05103		0.00163	1.46209
0.000704099	0.61292		0.00191	1.60774		0.00241	2.05244		0.00163	1.42433
0.000702373	0.61393		0.00191	1.60887		0.00242	2.05668		0.00163	1.4383
0.000703236	0.61396		0.00191	1.61198		0.00242	2.05455		0.00164	1.44179
0.000704962	0.61441		0.00191	1.6144		0.00242	2.05657		0.00164	1.43068
0.000704962	0.61554		0.00191	1.61469		0.00242	2.05692		0.00164	1.43774
0.000705825	0.61567		0.00192	1.61683		0.00242	2.05887		0.00164	1.44085
0.000704962	0.61636		0.00192	1.6171		0.00243	2.06436		0.00164	1.44045
0.000705825	0.6167		0.00192	1.61876		0.00243	2.06233		0.00164	1.44223
0.000706688	0.61734		0.00192	1.62103		0.00243	2.06464		0.00164	1.421
0.000707551	0.61819		0.00192	1.62316		0.00243	2.0652		0.00164	1.43431
0.000706688	0.61838		0.00193	1.62596		0.00243	2.06678		0.00164	1.44214
0.000707551	0.61907		0.00193	1.62706		0.00243	2.06963		0.00165	1.43791
0.000708413	0.61952		0.00193	1.62668		0.00244	2.07043		0.00165	1.44096
0.000708413	0.62014		0.00193	1.63122		0.00244	2.07325		0.00165	1.44779
0.000709276	0.6208		0.00193	1.63085		0.00244	2.07319		0.00165	1.43777
0.000710139	0.62095		0.00194	1.63419		0.00244	2.07655		0.00165	1.43697
0.000710139	0.62166		0.00194	1.63575		0.00244	2.07779		0.00165	1.45311
0.000710139	0.62251		0.00194	1.63661		0.00244	2.07763		0.00165	1.44971
0.000711865	0.62294		0.00194	1.63947		0.00245	2.07996		0.00165	1.4573
0.000711865	0.62362		0.00194	1.64475		0.00245	2.08055		0.00165	1.44081
0.000711865	0.62417		0.00195	1.64258		0.00245	2.08432		0.00165	1.45045
0.000713591	0.62457		0.00195	1.64476		0.00245	2.08538		0.00165	1.47166
0.000713591	0.62555		0.00195	1.64645		0.00245	2.08354		0.00165	1.47196
0.000714453	0.6257		0.00195	1.64815		0.00245	2.08759		0.00165	1.45746
0.000714453	0.62638		0.00195	1.6492		0.00245	2.08955		0.00165	1.4468
0.000716179	0.62692		0.00196	1.65224		0.00245	2.09037		0.00166	1.46383
0.000718768	0.62725		0.00196	1.65342		0.00246	2.09295		0.00165	1.45957
0.000717905	0.6282		0.00196	1.6557		0.00246	2.09517		0.00166	1.44877
0.000717905	0.62846		0.00196	1.65779		0.00246	2.09585		0.00166	1.41697
0.000721356	0.62902		0.00197	1.65871		0.00246	2.09847		0.00166	1.45659
0.000722219	0.62996		0.00197	1.65912		0.00246	2.09913		0.00166	1.45501
0.000722219	0.63015		0.00197	1.66187		0.00247	2.10134		0.00166	1.43123
0.000722219	0.63089		0.00197	1.66271		0.00247	2.10242		0.00166	1.45866
0.000723082	0.63133		0.00198	1.66367		0.00247	2.10439		0.00166	1.45235
0.000723082	0.63193		0.00198	1.66681		0.00247	2.10555		0.00166	1.45418
0.000724808	0.63269		0.00198	1.66568		0.00247	2.1079		0.00166	1.47914
0.000725671	0.63278		0.00198	1.66848		0.00247	2.10953		0.00163	1.41575
0.000727396	0.6335		0.00198	1.67403		0.00248	2.11126		0.00055879	0.54149
0.000725671	0.63444		0.00199	1.67465		0.00248	2.11331		0.000653705	0.4876
0.000728259	0.63468		0.00199	1.67644		0.00248	2.11437		0.000633859	0.58667
0.000727396	0.63546		0.00199	1.67844		0.00248	2.11806		0.000644213	0.59205
0.000729985	0.63585		0.00199	1.68068		0.00248	2.1181		0.000650253	0.5979
0.000730848	0.63629		0.002	1.68239		0.00249	2.11984		0.000654568	0.58911
0.000729985	0.63712		0.002	1.68418		0.00249	2.12038		0.00066147	0.5963
0.000730848	0.6374		0.002	1.68532		0.00249	2.12164		0.00066147	0.59649
0.000730848	0.63811		0.002	1.68845		0.00249	2.12403		0.000666648	0.61006
0.000731711	0.63868		0.002	1.68897		0.0025	2.12594		0.000670962	0.60819
0.000733437	0.63898		0.002	1.69015		0.0025	2.12744		0.000673551	0.62287
0.000734299	0.63979		0.00201	1.69319		0.0025	2.13133		0.000677865	0.62091
0.000735162	0.63986		0.00201	1.69416		0.0025	2.13044		0.000681316	0.60358
0.000735162	0.64052		0.00201	1.6955		0.0025	2.13128		0.000683905	0.61967
0.000736025	0.64155		0.00201	1.7033		0.0025	2.13345		0.000688219	0.62601
0.000736025	0.64171		0.00202	1.69848		0.00251	2.13399		0.000690808	0.63058
0.000736025	0.64258		0.00202	1.70237		0.00251	2.13725		0.000694259	0.63286
0.000736025	0.64293		0.00202	1.70063		0.00251	2.14027		0.000697711	0.63147
0.000738614	0.64345		0.00202	1.70572		0.00251	2.13897		0.000699436	0.6327
0.000738614	0.64431		0.00202	1.70707		0.00251	2.14055		0.000702888	0.65072
0.000739477	0.64455		0.00203	1.70881		0.00252	2.1416		0.000706339	0.65514
0.000739477	0.64532		0.00203	1.71006		0.00252	2.14488		0.000709791	0.67763
0.000741202	0.64597		0.00203	1.70975		0.00252	2.14698		0.000712379	0.65113
0.000742065	0.64613		0.00203	1.71184		0.00252	2.14782		0.000714968	0.65344
0.000742065	0.64685		0.00203	1.71615		0.00253	2.14818		0.000718419	0.6634
0.000742928	0.64736		0.00204	1.71554		0.00253	2.15177		0.000720145	0.64751
0.000744654	0.64786		0.00204	1.71827		0.00253	2.15305		0.000725322	0.65731
0.000744654	0.6488		0.00204	1.7187		0.00253	2.15528		0.000727048	0.66483
0.000743791	0.64906		0.00204	1.724		0.00253	2.1555		0.000731362	0.62641
0.000744654	0.64978		0.00204	1.72279		0.00253	2.15765		0.000733951	0.6538
0.000744654	0.65047		0.00205	1.72463		0.00254	2.15899		0.000735677	0.67484
0.000747242	0.65076		0.00205	1.72645		0.00254	2.15998		0.000738265	0.6625
0.000747242	0.65153		0.00205	1.72808		0.00254	2.16224		0.000740854	0.6686
0.000747242	0.65193		0.00205	1.72923		0.00254	2.16369		0.000743442	0.676
0.000748105	0.65252		0.00205	1.7317		0.00255	2.16402		0.000746031	0.66698
0.000748968	0.65316		0.00205	1.73329		0.00255	2.16733		0.000750345	0.69794
0.000749831	0.65343		0.00206	1.73457		0.00255	2.16925		0.000752071	0.6627
0.000748968	0.65404		0.00206	1.73623		0.00255	2.17088		0.00075466	0.69054
0.000750694	0.65469		0.00206	1.73778		0.00255	2.17112		0.000756385	0.68805
0.000749831	0.65505		0.00206	1.73984		0.00256	2.17405		0.000761563	0.69344
0.00075242	0.65583		0.00207	1.74288		0.00256	2.17404		0.000764151	0.69396
0.000749831	0.65623		0.00207	1.74343		0.00256	2.17702		0.000767603	0.67943
0.00075242	0.65669		0.00207	1.74662		0.00256	2.178		0.000769328	0.68224
0.00075242	0.65776		0.00207	1.74904		0.00256	2.1794		0.00077278	0.68919
0.000753282	0.65784		0.00207	1.75881		0.00256	2.18179		0.000773643	0.69837
0.000753282	0.65852		0.00208	1.75102		0.00257	2.18383		0.00077882	0.7087
0.000756734	0.65933		0.00208	1.75323		0.00257	2.18356		0.000781408	0.70931
0.000757597	0.65957		0.00208	1.75484		0.00257	2.18518		0.000783134	0.7154
0.000757597	0.66049		0.00208	1.75513		0.00257	2.18725		0.000785723	0.70933
0.00075846	0.66076		0.00208	1.75719		0.00257	2.18876		0.000788311	0.72986
0.00075846	0.66155		0.00209	1.76049		0.00258	2.19232		0.000791763	0.70959
0.000759323	0.66225		0.00209	1.76315		0.00258	2.19215		0.000792626	0.72247
0.00075846	0.66257		0.00209	1.76439		0.00258	2.19339		0.000796077	0.73375
0.000760185	0.66315		0.00209	1.76452		0.00258	2.19555		0.000797803	0.71719
0.000760185	0.66371		0.0021	1.76582		0.00258	2.19753		0.000800391	0.72563
0.000760185	0.66423		0.0021	1.77008		0.00259	2.19784		0.000804706	0.7029
0.000761911	0.66486		0.0021	1.7691		0.00259	2.1993		0.000806431	0.743
0.000761911	0.66529		0.0021	1.77229		0.00259	2.20353		0.000808157	0.7295
0.000763637	0.66581		0.0021	1.76825		0.00259	2.20322		0.000812471	0.72586
0.000763637	0.66669		0.00211	1.7767		0.00259	2.20281		0.000813334	0.74001
0.000763637	0.66698		0.0021	1.77943		0.0026	2.20651		0.000817649	0.7324
0.0007645	0.66755		0.00211	1.77982		0.0026	2.20824		0.000818511	0.65802
0.000765363	0.66837		0.00211	1.78041		0.0026	2.20868		0.000821963	0.73531
0.000766225	0.66872		0.00211	1.7894		0.0026	2.20898		0.000822826	0.73285
0.000767088	0.66958		0.00211	1.78452		0.0026	2.21182		0.000826277	0.74716
0.000768814	0.67012		0.00211	1.78754		0.0026	2.21573		0.000828866	0.73061
0.000767951	0.67052		0.00212	1.78808		0.00261	2.21297		0.000830592	0.76648
0.000768814	0.6714		0.00212	1.79013		0.00261	2.2169		0.00083318	0.73912
0.000769677	0.6717		0.00212	1.7921		0.00261	2.21842		0.000835769	0.7696
0.00077054	0.67228		0.00212	1.79439		0.00261	2.22058		0.000837494	0.7543
0.00077054	0.67301		0.00213	1.79406		0.00261	2.22143		0.00083922	0.76848
0.000771403	0.67326		0.00213	1.79793		0.00262	2.22358		0.000841809	0.75821
0.000774854	0.6739		0.00213	1.79761		0.00262	2.22498		0.000844397	0.77398
0.000773991	0.67446		0.00214	1.80344		0.00262	2.22749		0.000846123	0.76044
0.000775717	0.67501		0.00214	1.80124		0.00262	2.22786		0.000849574	0.76095
0.00077658	0.67582		0.00214	1.8057		0.00262	2.23034		0.000852163	0.76863
0.000774854	0.676		0.00214	1.80398		0.00263	2.23128		0.000853889	0.76266
0.000777443	0.67665		0.00214	1.80615		0.00263	2.23133		0.000856477	0.76972
0.000777443	0.67742		0.00214	1.80982		0.00263	2.23587		0.000859066	0.7696
0.000778306	0.6778		0.00215	1.8078		0.00263	2.23501		0.000861655	0.72995
0.000779168	0.67839		0.00215	1.81262		0.00264	2.23729		0.000862517	0.77817
0.000777443	0.67899		0.00215	1.81172		0.00264	2.23876		0.000865106	0.77803
0.000780031	0.67941		0.00215	1.81585		0.00264	2.23961		0.000867695	0.76636
0.000780031	0.6803		0.00215	1.81656		0.00264	2.24257		0.00086942	0.78155
0.000780894	0.68059		0.00216	1.81519		0.00264	2.24386		0.000872009	0.74995
0.00078262	0.68118		0.00216	1.81927		0.00264	2.24421		0.000873735	0.78324
0.000781757	0.68195		0.00216	1.81993		0.00265	2.24629		0.000876323	0.82597
0.000784346	0.6823		0.00216	1.8233		0.00265	2.24801		0.000878049	0.79568
0.000785209	0.68309		0.00217	1.82535		0.00265	2.25116		0.000878912	0.78508
0.000783483	0.68352		0.00217	1.8266		0.00265	2.25119		0.0008815	0.79723
0.000785209	0.68401		0.00217	1.82756		0.00265	2.25105		0.000884089	0.79724
0.000784346	0.68497		0.00217	1.82764		0.00266	2.25457			--
0.000786934	0.68509		0.00217	1.83179		0.00266	2.25468			--
0.000787797	0.68577		0.00218	1.8327		0.00266	2.25645		--	--
0.000786934	0.68659		0.00218	1.83551		0.00266	2.26439		--	--
0.00078866	0.68675		0.00218	1.83735		0.00266	2.26088		--	--
0.00078866	0.68753		0.00218	1.83841		0.00267	2.26208		--	--
0.00078866	0.68824		0.00218	1.83907		0.00267	2.26336		--	--
0.00078866	0.68856		0.00219	1.84218		0.00267	2.26467		--	--
0.00078866	0.68944		0.00219	1.84453		0.00267	2.26683		--	--
0.000792111	0.68983		0.00219	1.84241		0.00267	2.26838		--	--
0.000792974	0.6903		0.00219	1.84709		0.00267	2.26733		--	--
0.000792974	0.69125		0.00219	1.84907		0.00268	2.27088		--	--
0.000792974	0.6914		0.0022	1.85203		0.00268	2.27244		--	--
0.000793837	0.69208		0.0022	1.85127		0.00268	2.27406		--	--
0.000796426	0.69279		0.0022	1.85416		0.00268	2.27519		--	--
0.000796426	0.69302		0.0022	1.85651		0.00268	2.27768		--	--
0.000796426	0.69375		0.00221	1.85601		0.00269	2.27844		--	--
0.000797289	0.69415		0.00221	1.8598		0.00269	2.28322		--	--
0.000799877	0.69477		0.00221	1.86134		0.00269	2.28146		--	--
0.000799014	0.69547		0.00221	1.86088		0.00269	2.28124		--	--
0.000799877	0.69582		0.00221	1.86314		0.00269	2.28256		--	--
0.000801603	0.69645		0.00222	1.86403		0.00269	2.2862		--	--
0.000799877	0.69725		0.00222	1.86738		0.00269	2.28558		--	--
0.00080074	0.69761		0.00222	1.86998		0.0027	2.2884		--	--
0.000801603	0.69835		0.00222	1.8712		0.0027	2.29072		--	--
0.000804192	0.69877		0.00222	1.87291		0.0027	2.29201		--	--
0.000803329	0.69928		0.00223	1.87599		0.0027	2.29502		--	--
0.000804192	0.69981		0.00223	1.87777		0.0027	2.29638		--	--
0.000804192	0.70025		0.00223	1.87808		0.00271	2.29527		--	--
0.000805917	0.70082		0.00223	1.88089		0.00271	2.29866		--	--
0.00080678	0.70167		0.00224	1.88376		0.00271	2.30008		--	--
0.000807643	0.70199		0.00224	1.88314		0.00271	2.301		--	--
0.000807643	0.70251		0.00224	1.89496		0.00271	2.30303		--	--
0.000809369	0.70332		0.00224	1.88748		0.00271	2.30515		--	--
0.000808506	0.70376		0.00224	1.8879		0.00271	2.30688		--	--
0.000809369	0.70446		0.00225	1.89239		0.00272	2.30642		--	--
0.000810232	0.7049		0.00225	1.89271		0.00272	2.30875		--	--
0.000811957	0.7054		0.00225	1.895		0.00272	2.30947		--	--
0.00081282	0.70615		0.00225	1.89609		0.00272	2.31193		--	--
0.00081282	0.70658		0.00225	1.8912		0.00272	2.31275		--	--
0.00081282	0.70694		0.00226	1.89908		0.00273	2.3172		--	--
0.000813683	0.70764		0.00226	1.90146		0.00273	2.31698		--	--
0.000814546	0.70796		0.00226	1.9051		0.00273	2.31905		--	--
0.000815409	0.70852		0.00226	1.90517		0.00273	2.32058		--	--
0.000813683	0.7092		0.00227	1.9052		0.00273	2.32094		--	--
0.000814546	0.70955		0.00227	1.90743		0.00273	2.32292		--	--
0.000815409	0.71027		0.00227	1.89614		0.00274	2.32393		--	--
0.000815409	0.71085		0.00227	1.91111		0.00274	2.32267		--	--
0.000816272	0.71128		0.00227	1.9149		0.00274	2.32576		--	--
0.000816272	0.71201		0.00227	1.91416		0.00274	2.32974		--	--
0.000817135	0.71251		0.00228	1.91645		0.00274	2.33022		--	--
0.000817135	0.71292		0.00228	1.91768		0.00274	2.33112		--	--
0.000817997	0.71351		0.00228	1.91996		0.00275	2.33357		--	--
0.000819723	0.71387		0.00228	1.90602		0.00275	2.33472		--	--
0.00081886	0.71423		0.00228	1.92301		0.00275	2.33482		--	--
0.000821449	0.71515		0.00229	1.92417		0.00275	2.33739		--	--
0.000821449	0.7155		0.00229	1.926		0.00275	2.33869		--	--
0.000821449	0.71617		0.00229	1.92956		0.00275	2.34012		--	--
0.000822312	0.71694		0.00229	1.92891		0.00276	2.34263		--	--
0.000822312	0.71728		0.00229	1.93229		0.00276	2.34286		--	--
0.000822312	0.71783		0.0023	1.92956		0.00276	2.34559		--	--
0.000822312	0.71849		0.0023	1.93475		0.00276	2.34783		--	--
0.000823175	0.71876		0.0023	1.93615		0.00276	2.34846		--	--
0.0008249	0.71958		0.0023	1.93995		0.00277	2.34916		--	--
0.0008249	0.7198		0.0023	1.93908		0.00277	2.35182		--	--
0.000825763	0.72033		0.0023	1.94313		0.00277	2.35302		--	--
0.000826626	0.72114		0.0023	1.94311		0.00277	2.3545		--	--
0.000826626	0.72144		0.00231	1.98417		0.00278	2.35527		--	--
0.000825763	0.72217		0.00231	1.94642		0.00278	2.35783		--	--
0.000828352	0.72279		0.00231	1.94672		0.00278	2.35811		--	--
0.000829215	0.72311		0.00231	1.95191		0.00278	2.35922		--	--
0.000830078	0.72363		0.00232	1.95244		0.00278	2.36051		--	--
0.000830078	0.72447		0.00232	1.95229		0.00278	2.36248		--	--
0.000831803	0.72475		0.00232	1.95397		0.00279	2.36458		--	--
0.000831803	0.72541		0.00232	1.94158		0.00279	2.36625		--	--
0.000832666	0.7259		0.00232	1.95892		0.00279	2.36646		--	--
0.000833529	0.72631		0.00232	1.95882		0.00279	2.36882		--	--
0.000834392	0.72713		0.00233	1.95986		0.0028	2.37081		--	--
0.000833529	0.72746		0.00233	1.963		0.0028	2.37307		--	--
0.000836118	0.72795		0.00233	1.96382		0.0028	2.37425		--	--
0.000836981	0.72868		0.00233	1.96584		0.0028	2.3752		--	--
0.000836118	0.72901		0.00233	1.96628		0.0028	2.37472		--	--
0.000837843	0.72976		0.00234	1.96914		0.0028	2.37859		--	--
0.000838706	0.73041		0.00234	1.99038		0.0028	2.37771		--	--
0.000839569	0.73065		0.00234	1.97208		0.00281	2.38142		--	--
0.000839569	0.73137		0.00234	1.97353		0.00281	2.38233		--	--
0.000838706	0.73201		0.00234	1.97511		0.00281	2.38283		--	--
0.000839569	0.73236		0.00235	1.97872		0.00281	2.3837		--	--
0.000840432	0.73303		0.00235	1.97737		0.00281	2.3871		--	--
0.000842158	0.73344		0.00235	1.98387		0.00282	2.38714		--	--
0.000843021	0.7341		0.00235	1.98084		0.00282	2.38916		--	--
0.000843021	0.73498		0.00235	1.98485		0.00282	2.39058		--	--
0.000844746	0.73504		0.00236	1.98535		0.00282	2.38935		--	--
0.000843883	0.73575		0.00236	1.9939		0.00282	2.39084		--	--
0.000844746	0.73672		0.00236	1.99027		0.00282	2.39663		--	--
0.000845609	0.73688		0.00236	1.98818		0.00283	2.3971		--	--
0.000847335	0.73748		0.00236	1.99459		0.00283	2.39851		--	--
0.000847335	0.73817		0.00236	1.97286		0.00283	2.39968		--	--
0.000847335	0.73814		0.00237	1.99797		0.00283	2.40011		--	--
0.000848198	0.73896		0.00237	1.9908		0.00283	2.4028		--	--
0.000850786	0.73973		0.00237	1.99835		0.00284	2.40176		--	--
0.000849924	0.74005		0.00237	2.00032		0.00284	2.40389		--	--
0.000850786	0.74075		0.00238	2.00604		0.00284	2.40662		--	--
0.000850786	0.74126		0.00238	2.00487		0.00284	2.40914		--	--
0.000853375	0.74171		0.00238	2.00509		0.00284	2.40913		--	--
0.000851649	0.74246		0.00238	2.00796		0.00285	2.41118		--	--
0.000854238	0.74276		0.00238	2.01206		0.00285	2.41192		--	--
0.000854238	0.74334		0.00238	2.01242		0.00285	2.41356		--	--
0.000854238	0.74428		0.00239	2.01081		0.00285	2.41473		--	--
0.000855964	0.74468		0.00239	2.01856		0.00285	2.41889		--	--
0.000855964	0.74505		0.00239	2.01553		0.00286	2.4189		--	--
0.000857689	0.74584		0.00239	2.00916		0.00286	2.42086		--	--
0.000857689	0.74602		0.00239	2.01725		0.00286	2.42152		--	--
0.000859415	0.74669		0.00239	2.02164		0.00286	2.42352		--	--
0.000859415	0.7474		0.0024	2.02136		0.00286	2.42242		--	--
0.000860278	0.74764		0.0024	2.02342		0.00286	2.42708		--	--
0.000862004	0.74846		0.0024	2.02679		0.00287	2.42725		--	--
0.000862004	0.74902		0.0024	2.02309		0.00287	2.42812		--	--
0.000862867	0.74939		0.00241	2.03105		0.00287	2.42842		--	--
0.000864592	0.75037		0.00241	2.029		0.00287	2.43098		--	--
0.000864592	0.75063		0.00241	2.02838		0.00287	2.43187		--	--
0.000865455	0.75119		0.00241	2.0318		0.00288	2.43351		--	--
0.000864592	0.75192		0.00241	2.037		0.00288	2.43413		--	--
0.000866318	0.7522		0.00241	2.04186		0.00288	2.43482		--	--
0.000867181	0.75257		0.00242	2.03562		0.00288	2.43558		--	--
0.000867181	0.75346		0.00242	2.03817		0.00288	2.4375		--	--
0.000868907	0.75374		0.00242	2.04041		0.00289	2.43954		--	--
0.000869769	0.75441		0.00242	2.04051		0.00288	2.44066		--	--
0.000871495	0.75521		0.00243	2.04356		0.00289	2.44349		--	--
0.000872358	0.75545		0.00243	2.04624		0.00289	2.44377		--	--
0.000871495	0.75612		0.00243	2.04623		0.00289	2.44606		--	--
0.000873221	0.75679		0.00243	2.04761		0.00289	2.44935		--	--
0.000874084	0.75718		0.00243	2.04978		0.00289	2.45		--	--
0.00087581	0.75773		0.00243	2.05122		0.00289	2.44932		--	--
0.000876672	0.75836		0.00243	2.03653		0.0029	2.45124		--	--
0.000876672	0.75888		0.00244	2.05583		0.0029	2.4512		--	--
0.000876672	0.7595		0.00244	2.05428		0.0029	2.45351		--	--
0.000876672	0.75991		0.00244	2.05697		0.0029	2.45494		--	--
0.00087581	0.76056		0.00244	2.05951		0.0029	2.45577		--	--
0.000876672	0.76129		0.00245	2.08614		0.00291	2.45834		--	--
0.000878398	0.76159		0.00245	2.06343		0.00291	2.45945		--	--
0.000878398	0.76219		0.00245	2.05883		0.00291	2.46058		--	--
0.000880124	0.76292		0.00245	2.06669		0.00291	2.46139		--	--
0.000879261	0.76321		0.00245	2.06626		0.00291	2.46494		--	--
0.000880987	0.76386		0.00246	2.07102		0.00291	2.46359		--	--
0.000879261	0.76464		0.00246	2.07053		0.00292	2.46598		--	--
0.000882712	0.7649		0.00246	2.13684		0.00292	2.46716		--	--
0.00088185	0.76556		0.00246	2.07051		0.00292	2.46826		--	--
0.000883575	0.76629		0.00246	2.0681		0.00292	2.47153		--	--
0.000883575	0.76635		0.00246	2.07637		0.00292	2.47216		--	--
0.000885301	0.76716		0.00247	2.07602		0.00292	2.4733		--	--
0.000885301	0.76767		0.00247	2.07998		0.00292	2.47561		--	--
0.000885301	0.76819		0.00247	2.08067		0.00292	2.47568		--	--
0.000886164	0.76902		0.00247	2.08584		0.00292	2.47723		--	--
0.00088789	0.76928		0.00248	2.08338		0.00292	2.47499		--	--
0.00088789	0.76987		0.00248	2.09026		0.00293	2.47996		--	--
0.000888753	0.77075		0.00248	2.08446		0.00293	2.48312		--	--
0.000888753	0.77082		0.00248	2.09252		0.00293	2.4824		--	--
0.000889615	0.7713		0.00248	2.0885		0.00293	2.48402		--	--
0.000891341	0.77207		0.00248	2.09118		0.00293	2.48554		--	--
0.000892204	0.77236		0.00248	2.06504		0.00293	2.48435		--	--
0.000893067	0.77304		0.00249	2.09429		0.00293	2.48485		--	--
0.000893067	0.77377		0.00249	2.09425		0.00294	2.48945		--	--
0.00089393	0.77413		0.00249	2.09673		0.00294	2.49208		--	--
0.000895655	0.77477		0.00249	2.13654		0.00294	2.4929		--	--
0.000894793	0.77538		0.0025	2.09921		0.00294	2.49446		--	--
0.000894793	0.77584		0.0025	2.10029		0.00294	2.49447		--	--
0.000896518	0.77679		0.0025	2.12303		0.00294	2.49689		--	--
0.000896518	0.77695		0.0025	2.10566		0.00294	2.49919		--	--
0.000896518	0.77746		0.0025	2.10574		0.00294	2.49898		--	--
0.000899107	0.77828		0.0025	2.10945		0.00295	2.50258		--	--
0.000898244	0.77865		0.0025	2.10558		0.00295	2.50143		--	--
0.000900833	0.77901		0.00251	2.11231		0.00295	2.50386		--	--
0.00089997	0.77987		0.00251	2.10616		0.00295	2.50615		--	--
0.000900833	0.78024		0.00251	2.12375		0.00295	2.50753		--	--
0.000902558	0.78092		0.00251	2.11464		0.00295	2.50603		--	--
0.000903421	0.78143		0.00251	2.10537		0.00296	2.5094		--	--
0.000904284	0.78165		0.00252	2.12098		0.00296	2.50806		--	--
0.000904284	0.78254		0.00252	2.12103		0.00296	2.51053		--	--
0.00090601	0.78302		0.00252	2.12337		0.00296	2.513		--	--
0.000906873	0.78347		0.00252	2.12522		0.00296	2.51377		--	--
0.000906873	0.78422		0.00252	2.12893		0.00296	2.51537		--	--
0.000909461	0.78456		0.00253	2.12317		0.00296	2.51889		--	--
0.000906873	0.78515		0.00253	2.11698		0.00297	2.5185		--	--
0.000910324	0.78592		0.00253	2.13231		0.00297	2.52034		--	--
0.000910324	0.7862		0.00253	2.13151		0.00297	2.52138		--	--
0.000910324	0.78664		0.00253	2.13401		0.00297	2.52221		--	--
0.000911187	0.78733		0.00254	2.13483		0.00297	2.52358		--	--
0.00091205	0.7878		0.00254	2.13716		0.00297	2.52735		--	--
0.00091205	0.78857		0.00254	2.14053		0.00297	2.52638		--	--
0.000912913	0.78893		0.00254	2.13394		0.00298	2.53135		--	--
0.000914639	0.78957		0.00254	2.13907		0.00298	2.52705		--	--
0.000912913	0.79027		0.00255	2.15098		0.00298	2.52977		--	--
0.000916364	0.79041		0.00255	2.14529		0.00298	2.53299		--	--
0.000915501	0.79101		0.00255	2.14406		0.00298	2.53329		--	--
0.000915501	0.79188		0.00255	2.15913		0.00298	2.53492		--	--
0.000918953	0.79219		0.00255	2.15101		0.00299	2.53688		--	--
0.000919816	0.79311		0.00255	2.18819		0.00299	2.53852		--	--
0.000919816	0.79327		0.00256	2.15215		0.00299	2.53984		--	--
0.000919816	0.79386		0.00256	2.16062		0.00299	2.5392		--	--
0.000920679	0.79482		0.00256	2.15862		0.00299	2.54061		--	--
0.000921542	0.79482		0.00256	2.15872		0.003	2.54202		--	--
0.000923267	0.79556		0.00256	2.14545		0.003	2.54371		--	--
0.000923267	0.79635		0.00257	2.15995		0.003	2.54478		--	--
0.000923267	0.79662		0.00257	2.16062		0.003	2.54644		--	--
0.00092413	0.79743		0.00257	2.16424		0.003	2.54928		--	--
0.000925856	0.7979		0.00257	2.16546		0.003	2.55042		--	--
0.000926719	0.79838		0.00257	2.16906		0.00301	2.55062		--	--
0.000928444	0.79905		0.00258	2.14828		0.00301	2.55242		--	--
0.000928444	0.79943		0.00258	2.17552		0.00301	2.55371		--	--
0.000929307	0.79987		0.00258	2.17158		0.00301	2.55498		--	--
0.000931033	0.8006		0.00258	2.17244		0.00301	2.55712		--	--
0.000929307	0.80084		0.00258	2.17412		0.00301	2.55589		--	--
0.000931896	0.80149		0.00258	2.18294		0.00301	2.55721		--	--
0.000932759	0.80229		0.00259	2.17596		0.00302	2.56061		--	--
0.000933622	0.8026		0.00259	2.17284		0.00302	2.5598		--	--
0.000933622	0.80336		0.00259	2.18121		0.00302	2.56253		--	--
0.00093621	0.80399		0.00259	2.18494		0.00302	2.56458		--	--
0.00093621	0.80418		0.0026	2.18288		0.00302	2.56264		--	--
0.000937073	0.80483		0.0026	2.18598		0.00302	2.56753		--	--
0.000937936	0.80564		0.0026	2.17877		0.00303	2.56697		--	--
0.000937936	0.80567		0.0026	2.18859		0.00303	2.56935		--	--
0.000939662	0.80653		0.0026	2.1937		0.00303	2.56886		--	--
0.000938799	0.80737		0.0026	2.18485		0.00303	2.57187		--	--
0.000939662	0.80759		0.0026	2.22209		0.00303	2.57284		--	--
0.000940525	0.80821		0.00261	2.19189		0.00303	2.57308		--	--
0.000941387	0.80884		0.00261	2.19565		0.00304	2.57407		--	--
0.000943113	0.80927		0.00261	2.19694		0.00304	2.57599		--	--
0.00094225	0.80971		0.00261	2.1987		0.00304	2.57807		--	--
0.000943976	0.81054		0.00261	2.19868		0.00304	2.57994		--	--
0.000943976	0.81071		0.00262	2.20853		0.00304	2.58026		--	--
0.000945702	0.81154		0.00262	2.16508		0.00304	2.58151		--	--
0.000945702	0.8122		0.00262	2.21171		0.00305	2.584		--	--
0.000946565	0.81239		0.00262	2.20739		0.00305	2.58474		--	--
0.000946565	0.81314		0.00262	2.20597		0.00305	2.58926		--	--
0.000947428	0.81368		0.00262	2.21311		0.00305	2.58831		--	--
0.000949153	0.81426		0.00263	2.21019		0.00305	2.58899		--	--
0.00094829	0.81502		0.00263	2.21297		0.00306	2.58778		--	--
0.00094829	0.81533		0.00263	2.21699		0.00306	2.59006		--	--
0.000949153	0.81585		0.00263	2.20833		0.00306	2.59294		--	--
0.000950016	0.81678		0.00263	2.22454		0.00306	2.59383		--	--
0.000950879	0.81703		0.00264	2.22094		0.00306	2.59502		--	--
0.000951742	0.81745		0.00264	2.21916		0.00306	2.5964		--	--
0.000950879	0.81835		0.00264	2.22452		0.00306	2.59848		--	--
0.00095433	0.81865		0.00264	2.22213		0.00306	2.59645		--	--
0.000952605	0.81918		0.00264	2.22434		0.00305	2.59094		--	--
0.000955193	0.82003		0.00264	2.22104		0.00304	2.58968		--	--
0.000956919	0.82026		0.00265	2.23081		0.00304	2.58598		--	--
0.000956919	0.82102		0.00265	2.22987		0.00304	2.5833		--	--
0.000956056	0.8218		0.00265	2.23024		0.00304	2.58494		--	--
0.000957782	0.82208		0.00265	2.23365		0.00303	2.58153		--	--
0.000958645	0.82268		0.00265	2.23495		0.00304	2.58345		--	--
0.000959508	0.82335		0.00266	2.23742		0.00304	2.58304		--	--
0.000959508	0.82363		0.00266	2.24381		0.00304	2.58534		--	--
0.000960371	0.8241		0.00266	2.23823		0.00304	2.58469		--	--
0.000961233	0.82487		0.00266	2.24051		0.00304	2.58617		--	--
0.000963822	0.82493		0.00266	2.2435		0.00304	2.58702		--	--
0.000962096	0.82541		0.00267	2.23849		0.00304	2.5867		--	--
0.000962096	0.82625		0.00267	2.24228		0.00304	2.58791		--	--
0.000963822	0.82653		0.00267	2.27161		0.00304	2.58862		--	--
0.000965548	0.82717		0.00267	2.26956		0.00305	2.58914		--	--
0.000967273	0.82802		0.00267	2.24797		0.00305	2.58979		--	--
0.000968136	0.82831		0.00268	2.25167		0.00305	2.58938		--	--
0.000968136	0.82877		0.00268	2.25189		0.00305	2.58952		--	--
0.000968136	0.82969		0.00268	2.25185		0.00305	2.59361		--	--
0.000969862	0.82976		0.00268	2.25743		0.00305	2.59251		--	--
0.000968999	0.8308		0.00268	2.23296		0.00306	2.59167		--	--
0.000970725	0.83136		0.00268	2.24427		0.00306	2.59307		--	--
0.000972451	0.83153		0.00268	2.25055		0.00306	2.59392		--	--
0.000973314	0.83218		0.00269	2.25651		0.00306	2.59735		--	--
0.000972451	0.83308		0.00269	2.26601		0.00306	2.59793		--	--
0.000971588	0.83334		0.00269	2.28274		0.00306	2.59894		--	--
0.000973314	0.83395		0.00269	2.26494		0.00306	2.60139		--	--
0.000974176	0.83468		0.00269	2.27382		0.00306	2.60173		--	--
0.000975039	0.83487		0.0027	2.25982		0.00306	2.6021		--	--
0.000976765	0.83563		0.0027	2.2966		0.00307	2.60423		--	--
0.000977628	0.83612		0.0027	2.32087		0.00307	2.6059		--	--
0.000977628	0.83658		0.0027	2.27383		0.00307	2.60679		--	--
0.000979354	0.83739		0.0027	2.27561		0.00307	2.60785		--	--
0.000977628	0.83783		0.0027	2.2799		0.00307	2.60977		--	--
0.000980216	0.83822		0.00271	2.27525		0.00307	2.61162		--	--
0.000981079	0.83888		0.00271	2.2766		0.00308	2.61286		--	--
0.000982805	0.83924		0.00271	2.26821		0.00308	2.61351		--	--
0.000982805	0.8398		0.00271	2.29598		0.00308	2.61555		--	--
0.000984531	0.84068		0.00271	2.28303		0.00308	2.61693		--	--
0.000985394	0.84106		0.00271	2.29257		0.00308	2.61568		--	--
0.000985394	0.8415		0.00272	2.2847		0.00308	2.61975		--	--
0.000986257	0.8424		0.00272	2.28646		0.00309	2.62017		--	--
0.000987119	0.8425		0.00272	2.2884		0.00309	2.62113		--	--
0.000987982	0.84317		0.00272	2.27366		0.00309	2.62241		--	--
0.000987982	0.8439		0.00272	2.23211		0.00309	2.62426		--	--
0.000988845	0.84382		0.00272	2.27199		0.00309	2.62666		--	--
0.000990571	0.84465		0.00273	2.29761		0.00309	2.62734		--	--
0.000988845	0.84537		0.00273	2.29464		0.00309	2.62879		--	--
0.000991434	0.84556		0.00273	2.2957		0.0031	2.6312		--	--
0.000992297	0.8463		0.00273	2.29946		0.0031	2.63182		--	--
0.000994022	0.84697		0.00273	2.29944		0.0031	2.63505		--	--
0.000994022	0.84735		0.00274	2.29273		0.0031	2.63486		--	--
0.000993159	0.84802		0.00274	2.30638		0.0031	2.6351		--	--
0.000994022	0.84882		0.00274	2.30298		0.0031	2.63663		--	--
0.000995748	0.84886		0.00274	2.30983		0.0031	2.63737		--	--
0.000995748	0.84973		0.00274	2.30561		0.00311	2.64165		--	--
0.000996611	0.8503		0.00275	2.31499		0.00311	2.64113		--	--
0.000997474	0.85057		0.00275	2.31496		0.00311	2.64206		--	--
0.0009992	0.85135		0.00275	2.32272		0.00311	2.64386		--	--
0.000997474	0.85193		0.00275	2.29938		0.00311	2.64603		--	--
0.001	0.85227		0.00275	2.34797		0.00312	2.64615		--	--
0.001	0.85301		0.00275	2.31904		0.00312	2.64753		--	--
0.001	0.85372		0.00275	2.31478		0.00312	2.64838		--	--
0.001	0.85379		0.00276	2.31975		0.00312	2.64957		--	--
0.001	0.85469		0.00276	2.32604		0.00312	2.65118		--	--
0.001	0.85506		0.00276	2.32274		0.00312	2.65497		--	--
0.001	0.85541		0.00276	2.32501		0.00312	2.65821		--	--
0.001	0.85631		0.00277	2.32755		0.00313	2.65663		--	--
0.00101	0.85656		0.00277	2.32988		0.00313	2.65618		--	--
0.001	0.85715		0.00277	2.32734		0.00313	2.66036		--	--
0.001	0.85769		0.00277	2.33354		0.00313	2.65987		--	--
0.00101	0.85795		0.00277	2.34238		0.00313	2.66064		--	--
0.00101	0.85845		0.00277	2.32823		0.00314	2.66156		--	--
0.00101	0.85914		0.00278	2.32876		0.00314	2.66338		--	--
0.00101	0.85948		0.00278	2.31886		0.00314	2.66564		--	--
0.00101	0.86013		0.00278	2.3355		0.00314	2.66652		--	--
0.00101	0.86081		0.00278	2.34682		0.00314	2.66649		--	--
0.00101	0.86107		0.00278	2.33663		0.00314	2.66881		--	--
0.00101	0.8617		0.00278	2.34317		0.00314	2.66933		--	--
0.00101	0.86247		0.00278	2.36845		0.00315	2.67139		--	--
0.00101	0.86265		0.00279	2.32079		0.00315	2.67514		--	--
0.00101	0.86329		0.00279	2.37172		0.00315	2.6755		--	--
0.00101	0.86412		0.00279	2.34462		0.00315	2.6749		--	--
0.00101	0.86448		0.00279	2.34788		0.00315	2.67752		--	--
0.00101	0.86488		0.00279	2.34071		0.00315	2.67797		--	--
0.00102	0.86573		0.0028	2.35374		0.00316	2.67686		--	--
0.00102	0.866		0.0028	2.33853		0.00316	2.68173		--	--
0.00101	0.86654		0.0028	2.36458		0.00316	2.68428		--	--
0.00102	0.86738		0.0028	2.36001		0.00316	2.68466		--	--
0.00102	0.86752		0.0028	2.34994		0.00316	2.68625		--	--
0.00102	0.86821		0.0028	2.35444		0.00316	2.68709		--	--
0.00102	0.86906		0.00281	2.35912		0.00316	2.68745		--	--
0.00102	0.86931		0.00281	2.36254		0.00317	2.68799		--	--
0.00102	0.86987		0.00281	2.36953		0.00317	2.68956		--	--
0.00102	0.87082		0.00281	2.35392		0.00317	2.69171		--	--
0.00102	0.87076		0.00281	2.36381		0.00317	2.69394		--	--
0.00102	0.87135		0.00281	2.35635		0.00317	2.69471		--	--
0.00102	0.87232		0.00281	2.36136		0.00317	2.69762		--	--
0.00102	0.87243		0.00282	2.36381		0.00317	2.69695		--	--
0.00102	0.87317		0.00282	2.36586		0.00318	2.69812		--	--
0.00102	0.874		0.00282	2.363		0.00318	2.69808		--	--
0.00102	0.87426		0.00282	2.36937		0.00318	2.70033		--	--
0.00102	0.87508		0.00282	2.37144		0.00318	2.70183		--	--
0.00103	0.87573		0.00282	2.38378		0.00318	2.7057		--	--
0.00103	0.87604		0.00282	2.3738		0.00318	2.70607		--	--
[truncated: 819 more rows]
