# Supplementary material for: Experimental and numerical dataset of Microbond test using optical fibres for strain
Source: Data Brief. 2020 Jul 13;31:106017. doi: 10.1016/j.dib.2020.106017 (PMC7390787; doi:10.1016/j.dib.2020.106017)
Supplement: Supplementary file 1 [file mmc1.zip › Supplementary data/fine_mesh.xlsx]

## Sheet: Analysis time Vs Strain
Analysis Time	Strain
	(m/m)
0	0
0.0025	6.54757e-05
0.005	0.000115388
0.00875	0.000131235
0.0125	0.000144917
0.01625	0.000159458
0.0190625	0.000172371
0.0204687	0.000179893
0.0211719	0.000183976
0.021875	0.00018829
0.0225781	0.000192841
0.0232813	0.000197672
0.0239844	0.00020275
0.0246875	0.000208057
0.0253906	0.000213586
0.0260937	0.000219253
0.0267969	0.000225049
0.0275	0.000230926
0.0282031	0.000236832
0.0289063	0.000242776
0.0296094	0.000249048
0.0303125	0.000257692
0.0310156	0.000266221
0.0317187	0.000274441
0.0324219	0.000282211
0.033125	0.000289486
0.0341797	0.000299258
0.0352344	0.000314615
0.0362891	0.000334247
0.0378711	0.000354883
0.0402441	0.000373756
0.041134	0.000379447
0.0424689	0.000386914
0.0444711	0.00039672
0.0474745	0.000409604
0.0504779	0.000421531
0.0534813	0.000433021
0.0546076	0.000437492
0.056297	0.000444138
0.0588311	0.000454011
0.0597814	0.00045782
0.0612068	0.000463512
0.063345	0.000472035
0.0665522	0.000487096
0.0677549	0.000506927
0.069559	0.000526123
0.0722651	0.000545052
0.0732799	0.000551995
0.074802	0.000561591
0.0770853	0.000574977
0.0779415	0.000579999
0.0792259	0.000586894
0.0811524	0.000596547
0.0830789	0.000605832
0.0850054	0.000614906
0.0869319	0.000623874
0.0883768	0.000630599
0.0898217	0.000637325
0.0912666	0.000644087
0.0927115	0.00065259
0.0941563	0.000660714
0.0963237	0.000675875
0.098491	0.000690308
0.100658	0.000705814
0.103909	0.000731403
0.10716	0.000754638
0.110411	0.000778446
0.113662	0.000805371
0.116913	0.000836921
0.117726	0.000845741
0.118539	0.000854832
0.119351	0.000863593
0.120164	0.000871945
0.120977	0.000879912
0.12179	0.000887519
0.123009	0.000898297
0.124838	0.000913163
0.127581	0.000932589
0.130324	0.000955772
0.133067	0.000973531
0.13581	0.000990883
0.138553	0.00101069
0.141296	0.00102785
0.144039	0.00104344
0.146782	0.00105867
0.14781	0.00106418
0.148839	0.00106947
0.149868	0.00107451
0.151411	0.00108179
0.152954	0.00108877
0.154496	0.00109546
0.156811	0.00110565
0.157679	0.00111133
0.158004	0.00111297
0.158492	0.00111385
0.159225	0.00110549
0.159499	0.00109309
0.159602	0.00108956
0.159757	0.00108496
0.159989	0.00107821
0.160336	0.00106676
0.160466	0.00106049
0.160662	0.00104954
0.160955	0.00103044
0.161065	0.00102096
0.16123	0.00100699
0.161478	0.000989758
0.161849	0.000973083
0.161988	0.000965097
0.162197	0.000953545
0.162275	0.000947488
0.162392	0.000938177
0.162568	0.000924368
0.162833	0.000904957
0.162932	0.000893736
0.16308	0.000875226
0.163303	0.000838082
0.163638	0.000734819
0.164139	0.000620669
0.164327	0.000561858
0.16461	0.000496462
0.165033	0.000429966
0.165192	0.000394877
0.16543	0.00035338
0.165787	0.000305152
0.166322	0.000253584
0.167126	0.000214564
0.167427	0.000193575
0.167879	0.000167901
0.168557	0.000153421
0.168811	0.000144762
0.169193	0.000127806
0.169765	0.000111345
0.169979	0.000106616
0.170301	0.000103195
0.170784	9.93994e-05
0.171508	8.68738e-05
0.172593	7.08695e-05
0.174222	6.68257e-05
0.174833	6.60516e-05
0.175749	6.27219e-05
0.176093	5.71611e-05
0.176608	4.87947e-05
0.177381	4.14257e-05
0.178541	3.42302e-05
0.17865	3.29758e-05
0.178813	3.06416e-05
0.179058	2.60635e-05
0.179149	2.34075e-05
0.179287	1.98747e-05
0.179493	1.57684e-05
0.179803	1.21301e-05
0.179919	1.08126e-05
0.180093	9.39175e-06
0.180354	7.90465e-06
0.180746	6.37404e-06
0.181334	4.63067e-06
0.182215	2.26413e-06
0.182546	1.41706e-06
0.18267	1.21861e-06
0.182716	1.15498e-06
0.182734	1.13238e-06
0.18276	1.10068e-06
0.182799	1.0088e-06
0.182858	5.81694e-07
0.182946	1.50737e-07
0.183079	-2.9121e-08
0.183128	-5.57729e-08
0.183203	-6.36113e-08
0.183315	-6.59853e-08
0.183482	-6.66203e-08
0.183733	-6.72488e-08
0.18411	-6.80829e-08
0.184676	-6.93436e-08
0.185524	-7.12559e-08
0.186797	-7.41652e-08
0.188705	-7.46558e-08
0.191568	-7.53961e-08
0.195862	-7.65077e-08
0.202303	-7.81874e-08
0.211965	-8.07209e-08
0.221965	-8.3351e-08
0.231965	-8.60043e-08
0.241965	-8.8665e-08
0.251965	-9.13395e-08
0.261965	-9.40551e-08
0.271965	-9.67836e-08
0.281965	-9.95229e-08
0.284465	-1.00208e-07
0.288215	-1.01271e-07
0.29384	-9.86988e-08

## Sheet: Analysis time Vs Force
Analysis Time	Force
	(N)
0	0
0.0025	0.0607246
0.005	0.106944
0.00875	0.121566
0.0125	0.134213
0.01625	0.147693
0.0190625	0.159671
0.0204687	0.166645
0.0211719	0.170432
0.021875	0.174431
0.0225781	0.17865
0.0232813	0.183128
0.0239844	0.187835
0.0246875	0.192752
0.0253906	0.197876
0.0260937	0.203126
0.0267969	0.208497
0.0275	0.213943
0.0282031	0.219415
0.0289063	0.224921
0.0296094	0.230734
0.0303125	0.238753
0.0310156	0.246664
0.0317187	0.254289
0.0324219	0.261494
0.033125	0.268239
0.0341797	0.277296
0.0352344	0.291545
0.0362891	0.309745
0.0378711	0.328876
0.0402441	0.346359
0.041134	0.351629
0.0424689	0.358547
0.0444711	0.367629
0.0474745	0.37956
0.0504779	0.390604
0.0534813	0.401249
0.0546076	0.40539
0.056297	0.411547
0.0588311	0.420692
0.0597814	0.42422
0.0612068	0.429492
0.063345	0.437384
0.0665522	0.451284
0.0677549	0.469665
0.069559	0.487454
0.0722651	0.504987
0.0732799	0.511424
0.074802	0.520316
0.0770853	0.532706
0.0779415	0.53735
0.0792259	0.543729
0.0811524	0.55266
0.0830789	0.561253
0.0850054	0.56965
0.0869319	0.577953
0.0883768	0.584174
0.0898217	0.590402
0.0912666	0.596662
0.0927115	0.604558
0.0941563	0.612091
0.0963237	0.626137
0.098491	0.639508
0.100658	0.65384
0.103909	0.677472
0.10716	0.69902
0.110411	0.721143
0.113662	0.74617
0.116913	0.775481
0.117726	0.783665
0.118539	0.792098
0.119351	0.800215
0.120164	0.807942
0.120977	0.815309
0.12179	0.822336
0.123009	0.832284
0.124838	0.845992
0.127581	0.863923
0.130324	0.885454
0.133067	0.901889
0.13581	0.9179
0.138553	0.936074
0.141296	0.951839
0.144039	0.966157
0.146782	0.980152
0.14781	0.985206
0.148839	0.99007
0.149868	0.994702
0.151411	1.00139
0.152954	1.00781
0.154496	1.01397
0.156811	1.02335
0.157679	1.02865
0.158004	1.03019
0.158492	1.03102
0.159225	1.02327
0.159499	1.0118
0.159602	1.00853
0.159757	1.00427
0.159989	0.998015
0.160336	0.987404
0.160466	0.9816
0.160662	0.97146
0.160955	0.953787
0.161065	0.945026
0.16123	0.932104
0.161478	0.916174
0.161849	0.900749
0.161988	0.893359
0.162197	0.882672
0.162275	0.877069
0.162392	0.868454
0.162568	0.855678
0.162833	0.837724
0.162932	0.827344
0.16308	0.810214
0.163303	0.775839
0.163638	0.680246
0.164139	0.57457
0.164327	0.520111
0.16461	0.459559
0.165033	0.397985
0.165192	0.365491
0.16543	0.327049
0.165787	0.282378
0.166322	0.234644
0.167126	0.198524
0.167427	0.179098
0.167879	0.155338
0.168557	0.141937
0.168811	0.133922
0.169193	0.118216
0.169765	0.102969
0.169979	0.0985887
0.170301	0.0954199
0.170784	0.0919046
0.171508	0.0803015
0.172593	0.0654778
0.174222	0.0617335
0.174833	0.0610157
0.175749	0.0579318
0.176093	0.0527811
0.176608	0.0450317
0.177381	0.0382102
0.178541	0.0315487
0.17865	0.0303874
0.178813	0.0282267
0.179058	0.0239888
0.179149	0.0215282
0.179287	0.018255
0.179493	0.0144519
0.179803	0.0110818
0.179919	0.00986122
0.180093	0.00854484
0.180354	0.00716706
0.180746	0.00574911
0.181334	0.00413453
0.182215	0.00194387
0.182546	0.00115996
0.18267	0.000976321
0.182716	0.00091745
0.182734	0.000896552
0.18276	0.000867227
0.182799	0.00079726
0.182858	0.000470667
0.182946	0.000141198
0.183079	3.91221e-06
0.183128	7.90319e-08
0.183203	7.91206e-08
0.183315	7.92093e-08
0.183482	7.92979e-08
0.183733	7.92975e-08
0.18411	7.92979e-08
0.184676	7.92524e-08
0.185524	7.92545e-08
0.186797	7.9252e-08
0.188705	7.92533e-08
0.191568	7.90264e-08
0.195862	7.9038e-08
0.202303	7.90222e-08
0.211965	7.90468e-08
0.221965	7.90036e-08
0.231965	7.90192e-08
0.241965	7.90409e-08
0.251965	7.9037e-08
0.261965	7.82102e-08
0.271965	7.82546e-08
0.281965	7.82212e-08
0.284465	7.82351e-08
0.288215	3.77347e-07
0.29384	4.85422e-05

## Sheet: Strain-Force
Experimental			Simulation
Strain	Force		Strain	Force
(m/m)	(N)		(m/m)	(N)
0	0.01317		0	0
8.63e-07	0.01333		6.54757e-05	0.0607246
0	0.01715		0.000115388	0.106944
0	0.01529		0.000131235	0.121566
-8.63e-07	0.01422		0.000144917	0.134213
-8.63e-07	0.0139		0.000159458	0.147693
-8.63e-07	0.01645		0.000172371	0.159671
0	0.01609		0.000179893	0.166645
0	0.01426		0.000183976	0.170432			§
-8.63e-07	0.01117		0.00018829	0.174431
0	0.01611		0.000192841	0.17865
-8.63e-07	0.01755		0.000197672	0.183128
-8.63e-07	0.01543		0.00020275	0.187835
-8.63e-07	0.01405		0.000208057	0.192752
-8.63e-07	0.01472		0.000213586	0.197876
0	0.01724		0.000219253	0.203126
-8.63e-07	0.01631		0.000225049	0.208497
-1.726e-06	0.01392		0.000230926	0.213943
0	0.0156		0.000236832	0.219415
-1.726e-06	0.01588		0.000242776	0.224921
-8.63e-07	0.01752		0.000249048	0.230734
-1.726e-06	0.01497		0.000257692	0.238753
-8.63e-07	0.01494		0.000266221	0.246664
-1.726e-06	0.01436		0.000274441	0.254289
-1.726e-06	0.01644		0.000282211	0.261494
0	0.01682		0.000289486	0.268239
3.451e-06	0.01534		0.000299258	0.277296
5.177e-06	0.01544		0.000314615	0.291545
4.314e-06	0.01549		0.000334247	0.309745
6.04e-06	0.01832		0.000354883	0.328876
6.903e-06	0.01866		0.000373756	0.346359
6.903e-06	0.01921		0.000379447	0.351629
6.903e-06	0.01987		0.000386914	0.358547
8.628e-06	0.01918		0.00039672	0.367629
9.491e-06	0.02161		0.000409604	0.37956
9.491e-06	0.02247		0.000421531	0.390604
1.208e-05	0.02225		0.000433021	0.401249
1.208e-05	0.02388		0.000437492	0.40539
1.208e-05	0.02433		0.000444138	0.411547
1.208e-05	0.02475		0.000454011	0.420692
1.2943e-05	0.02527		0.00045782	0.42422
1.2943e-05	0.02559		0.000463512	0.429492
1.3806e-05	0.02539		0.000472035	0.437384
1.2943e-05	0.0259		0.000487096	0.451284
1.2943e-05	0.02533		0.000506927	0.469665
1.3806e-05	0.02755		0.000526123	0.487454
1.3806e-05	0.02727		0.000545052	0.504987
1.4668e-05	0.02712		0.000551995	0.511424
1.3806e-05	0.02638		0.000561591	0.520316
1.4668e-05	0.02784		0.000574977	0.532706
1.3806e-05	0.02775		0.000579999	0.53735
1.4668e-05	0.02904		0.000586894	0.543729
1.3806e-05	0.02847		0.000596547	0.55266
1.4668e-05	0.02579		0.000605832	0.561253
1.4668e-05	0.02767		0.000614906	0.56965
1.5531e-05	0.02758		0.000623874	0.577953
1.5531e-05	0.02727		0.000630599	0.584174
1.4668e-05	0.02978		0.000637325	0.590402
1.4668e-05	0.02937		0.000644087	0.596662
1.5531e-05	0.02947		0.00065259	0.604558
1.6394e-05	0.02817		0.000660714	0.612091
1.6394e-05	0.02814		0.000675875	0.626137
1.6394e-05	0.0286		0.000690308	0.639508
1.5531e-05	0.02934		0.000705814	0.65384
1.5531e-05	0.03075		0.000731403	0.677472
1.6394e-05	0.0297		0.000754638	0.69902
1.7257e-05	0.02988		0.000778446	0.721143
1.7257e-05	0.02763		0.000805371	0.74617
1.6394e-05	0.03005		0.000836921	0.775481
1.812e-05	0.0286		0.000845741	0.783665
1.6394e-05	0.03145		0.000854832	0.792098
1.5531e-05	0.032		0.000863593	0.800215
1.6394e-05	0.03139		0.000871945	0.807942
1.812e-05	0.0308		0.000879912	0.815309
2.0708e-05	0.03105		0.000887519	0.822336
1.812e-05	0.03054		0.000898297	0.832284
2.0708e-05	0.03172		0.000913163	0.845992
1.7257e-05	0.03205		0.000932589	0.863923
1.812e-05	0.03284		0.000955772	0.885454
1.7257e-05	0.03242		0.000973531	0.901889
2.0708e-05	0.03172		0.000990883	0.9179
1.8983e-05	0.03149		0.00101069	0.936074
1.8983e-05	0.03154		0.00102785	0.951839
2.0708e-05	0.03258		0.00104344	0.966157
2.0708e-05	0.03365		0.00105867	0.980152
2.1571e-05	0.03366		0.00106418	0.985206
1.812e-05	0.03355		0.00106947	0.99007
2.0708e-05	0.03307		0.00107451	0.994702
1.7257e-05	0.03237		0.00108179	1.00139
2.1571e-05	0.0326		0.00108877	1.00781
1.8983e-05	0.03263		0.00109546	1.01397
1.8983e-05	0.03245		0.00110565	1.02335
2.0708e-05	0.03324		0.00111133	1.02865
2.0708e-05	0.03282		0.00111297	1.03019
2.2434e-05	0.03503		0.00111385	1.03102
2.0708e-05	0.03398		0.00110549	1.02327
2.1571e-05	0.03354		0.00109309	1.0118
2.1571e-05	0.03321		0.00108956	1.00853
2.1571e-05	0.03391		0.00108496	1.00427
2.1571e-05	0.03327		0.00107821	0.998015
2.3297e-05	0.03341		0.00106676	0.987404
2.3297e-05	0.03358		0.00106049	0.9816
2.3297e-05	0.03462		0.00104954	0.97146
2.2434e-05	0.0353		0.00103044	0.953787
2.2434e-05	0.03458		0.00102096	0.945026
2.3297e-05	0.03369		0.00100699	0.932104
2.3297e-05	0.03443		0.000989758	0.916174
2.416e-05	0.03423		0.000973083	0.900749
2.3297e-05	0.0333		0.000965097	0.893359
2.2434e-05	0.03347		0.000953545	0.882672
2.3297e-05	0.03418		0.000947488	0.877069
2.1571e-05	0.03372		0.000938177	0.868454
2.3297e-05	0.03422		0.000924368	0.855678
2.3297e-05	0.03533		0.000904957	0.837724
2.416e-05	0.03547		0.000893736	0.827344
2.2434e-05	0.03564		0.000875226	0.810214
2.0708e-05	0.03599		0.000838082	0.775839
2.1571e-05	0.03451		0.000734819	0.680246
2.1571e-05	0.0343		0.000620669	0.57457
2.2434e-05	0.03474		0.000561858	0.520111
2.1571e-05	0.03474		0.000496462	0.459559
2.0708e-05	0.03434		0.000429966	0.397985
1.7257e-05	0.03421		0.000394877	0.365491
2.1571e-05	0.03449		0.00035338	0.327049
2.0708e-05	0.03504		0.000305152	0.282378
2.0708e-05	0.03466		0.000253584	0.234644
2.0708e-05	0.03379		0.000214564	0.198524
2.2434e-05	0.03418		0.000193575	0.179098
1.9846e-05	0.03531		0.000167901	0.155338
2.1571e-05	0.03605		0.000153421	0.141937
2.2434e-05	0.03595		0.000144762	0.133922
2.1571e-05	0.03553		0.000127806	0.118216
2.0708e-05	0.03643		0.000111345	0.102969
2.0708e-05	0.03567		0.000106616	0.0985887
2.416e-05	0.03492		0.000103195	0.0954199
2.1571e-05	0.03525		9.93994e-05	0.0919046
2.3297e-05	0.0358		8.68738e-05	0.0803015
2.416e-05	0.03542		7.08695e-05	0.0654778
2.2434e-05	0.03525		6.68257e-05	0.0617335
2.2434e-05	0.03578		6.60516e-05	0.0610157
2.3297e-05	0.0348		6.27219e-05	0.0579318
2.416e-05	0.03521		5.71611e-05	0.0527811
2.416e-05	0.03661		4.87947e-05	0.0450317
2.5023e-05	0.0371		4.14257e-05	0.0382102
2.5886e-05	0.03543		3.42302e-05	0.0315487
2.5886e-05	0.03545		3.29758e-05	0.0303874
2.5023e-05	0.03519		3.06416e-05	0.0282267
2.5023e-05	0.03616		2.60635e-05	0.0239888
2.5886e-05	0.03678		2.34075e-05	0.0215282
2.5886e-05	0.03646		1.98747e-05	0.018255
2.5886e-05	0.03608		1.57684e-05	0.0144519
2.6749e-05	0.03693		1.21301e-05	0.0110818
2.5886e-05	0.03698		1.08126e-05	0.00986122
2.5886e-05	0.03848		9.39175e-06	0.00854484
2.6749e-05	0.03784		7.90465e-06	0.00716706
2.5886e-05	0.03779		6.37404e-06	0.00574911
2.6749e-05	0.03742		4.63067e-06	0.00413453
2.5886e-05	0.03902		2.26413e-06	0.00194387
2.6749e-05	0.03873		1.41706e-06	0.00115996
2.7611e-05	0.03833		1.21861e-06	0.000976321
2.6749e-05	0.03774		1.15498e-06	0.00091745
2.7611e-05	0.03794		1.13238e-06	0.000896552
2.7611e-05	0.03769		1.10068e-06	0.000867227
2.8474e-05	0.03758		1.0088e-06	0.00079726
3.02e-05	0.03811		5.81694e-07	0.000470667
2.7611e-05	0.03878		1.50737e-07	0.000141198
2.8474e-05	0.03902
2.8474e-05	0.03841
3.1063e-05	0.03883
3.02e-05	0.03865
2.8474e-05	0.03958
3.02e-05	0.03894
3.02e-05	0.04135
3.02e-05	0.03983
3.1063e-05	0.04008
3.1063e-05	0.03883
3.1926e-05	0.04005
3.02e-05	0.04135
3.1063e-05	0.0411
3.1063e-05	0.04248
3.02e-05	0.04109
3.1926e-05	0.0411
3.1063e-05	0.04227
3.1063e-05	0.04237
3.1926e-05	0.04211
3.1926e-05	0.04304
3.1063e-05	0.04226
3.1926e-05	0.043
3.2789e-05	0.04325
3.2789e-05	0.04333
3.1926e-05	0.04309
3.2789e-05	0.04294
3.1926e-05	0.04366
3.3651e-05	0.04404
3.3651e-05	0.04401
3.3651e-05	0.04419
3.4514e-05	0.04406
3.3651e-05	0.04393
3.5377e-05	0.04553
3.4514e-05	0.04489
3.4514e-05	0.04535
3.3651e-05	0.04558
3.4514e-05	0.0453
3.4514e-05	0.04561
3.5377e-05	0.04583
3.4514e-05	0.04477
3.5377e-05	0.04612
3.4514e-05	0.04618
3.5377e-05	0.04556
3.624e-05	0.04601
3.5377e-05	0.04652
3.624e-05	0.0465
3.624e-05	0.04676
3.624e-05	0.04733
3.624e-05	0.04708
3.5377e-05	0.04701
3.5377e-05	0.04732
3.624e-05	0.04743
3.7103e-05	0.0484
3.8829e-05	0.04799
3.624e-05	0.04793
3.624e-05	0.0482
3.8829e-05	0.04808
3.8829e-05	0.04877
3.7103e-05	0.04916
3.8829e-05	0.04892
3.9692e-05	0.04926
3.9692e-05	0.04894
3.9692e-05	0.04938
3.9692e-05	0.05026
3.8829e-05	0.05003
4.0554e-05	0.05002
4.0554e-05	0.05073
4.0554e-05	0.05076
4.0554e-05	0.05147
4.1417e-05	0.05122
4.0554e-05	0.05211
4.0554e-05	0.05179
4.1417e-05	0.05208
4.0554e-05	0.05192
4.1417e-05	0.0524
4.1417e-05	0.05221
4.1417e-05	0.05279
4.1417e-05	0.05211
4.3143e-05	0.052
4.228e-05	0.05267
4.228e-05	0.05258
4.3143e-05	0.05283
4.228e-05	0.05263
4.4006e-05	0.05372
4.3143e-05	0.05339
4.4006e-05	0.05326
4.4006e-05	0.05394
4.4869e-05	0.05405
4.4006e-05	0.05448
4.4006e-05	0.05452
4.5732e-05	0.0539
4.6594e-05	0.05441
4.5732e-05	0.05445
4.5732e-05	0.05445
4.4869e-05	0.05456
4.4869e-05	0.05474
4.5732e-05	0.05494
4.6594e-05	0.05496
4.5732e-05	0.05556
4.4869e-05	0.05557
4.5732e-05	0.05586
4.5732e-05	0.0559
4.5732e-05	0.05769
4.4869e-05	0.05649
4.6594e-05	0.05644
4.6594e-05	0.05626
4.6594e-05	0.05687
4.6594e-05	0.05644
4.5732e-05	0.05636
4.832e-05	0.05635
4.6594e-05	0.05647
4.832e-05	0.05652
4.832e-05	0.05663
4.832e-05	0.05607
4.6594e-05	0.05713
4.6594e-05	0.05729
4.9183e-05	0.05764
4.832e-05	0.05706
4.832e-05	0.0578
4.832e-05	0.05695
5.0046e-05	0.05692
4.832e-05	0.05706
5.0046e-05	0.05751
4.9183e-05	0.05698
4.832e-05	0.05769
4.9183e-05	0.05789
4.9183e-05	0.05802
4.832e-05	0.05901
4.832e-05	0.05822
4.9183e-05	0.05772
4.832e-05	0.05732
4.832e-05	0.05787
4.9183e-05	0.05875
4.832e-05	0.05839
4.832e-05	0.0589
4.832e-05	0.05924
4.832e-05	0.05878
4.9183e-05	0.05936
4.832e-05	0.05913
4.9183e-05	0.05936
4.832e-05	0.0589
4.9183e-05	0.05866
4.832e-05	0.05926
4.832e-05	0.05852
4.9183e-05	0.05977
4.9183e-05	0.05986
4.9183e-05	0.06022
4.9183e-05	0.05984
4.832e-05	0.05954
4.9183e-05	0.05987
4.832e-05	0.06044
5.0046e-05	0.05979
5.0046e-05	0.06023
4.9183e-05	0.06052
5.0046e-05	0.06086
5.0046e-05	0.06079
5.0909e-05	0.06092
5.0909e-05	0.06074
5.0046e-05	0.06097
5.0909e-05	0.06118
5.0909e-05	0.06166
5.0909e-05	0.06195
5.2635e-05	0.062
5.1772e-05	0.0616
5.2635e-05	0.06173
5.2635e-05	0.06133
5.2635e-05	0.06183
5.2635e-05	0.06212
5.1772e-05	0.06247
5.436e-05	0.06232
5.436e-05	0.06285
5.3497e-05	0.06091
5.436e-05	0.06265
5.436e-05	0.06261
5.436e-05	0.06274
5.436e-05	0.06306
5.436e-05	0.06318
5.436e-05	0.06368
5.3497e-05	0.06349
5.5223e-05	0.06343
5.436e-05	0.06329
5.436e-05	0.06349
5.5223e-05	0.06384
5.436e-05	0.06456
5.5223e-05	0.06482
5.6949e-05	0.06454
5.436e-05	0.06414
5.5223e-05	0.06426
5.5223e-05	0.06442
5.5223e-05	0.0649
5.6086e-05	0.066
5.5223e-05	0.06557
5.7812e-05	0.06391
5.7812e-05	0.06557
5.5223e-05	0.06563
5.7812e-05	0.06588
5.436e-05	0.0665
5.7812e-05	0.0675
5.8675e-05	0.06673
5.7812e-05	0.06623
5.7812e-05	0.06677
5.7812e-05	0.06699
5.8675e-05	0.06737
5.9538e-05	0.06786
6.04e-05	0.06845
6.04e-05	0.06786
6.1263e-05	0.0675
5.9538e-05	0.06807
6.04e-05	0.06843
6.04e-05	0.06932
6.04e-05	0.06889
6.1263e-05	0.06858
6.04e-05	0.06907
6.1263e-05	0.06853
6.2126e-05	0.06983
6.2126e-05	0.07033
6.2126e-05	0.06996
6.2126e-05	0.06996
6.2126e-05	0.07015
6.2989e-05	0.07055
6.3852e-05	0.0721
6.3852e-05	0.07151
6.3852e-05	0.07125
6.2989e-05	0.07127
6.5578e-05	0.07162
6.644e-05	0.07219
6.4715e-05	0.07253
6.644e-05	0.07334
6.644e-05	0.07313
6.3852e-05	0.07272
6.644e-05	0.07304
6.5578e-05	0.07396
6.5578e-05	0.07431
6.7303e-05	0.07401
6.7303e-05	0.07393
6.7303e-05	0.07418
6.7303e-05	0.07379
6.8166e-05	0.07552
6.8166e-05	0.0756
6.9029e-05	0.07553
6.8166e-05	0.07562
6.9892e-05	0.07601
7.0755e-05	0.0765
7.1618e-05	0.07781
7.0755e-05	0.0767
7.1618e-05	0.07685
7.1618e-05	0.07673
7.1618e-05	0.07725
7.1618e-05	0.07813
7.1618e-05	0.07793
7.3343e-05	0.07932
7.2481e-05	0.07827
7.3343e-05	0.07875
7.5069e-05	0.07946
7.5069e-05	0.07904
7.4206e-05	0.0791
7.5069e-05	0.07948
7.5069e-05	0.07906
7.5932e-05	0.08059
7.5932e-05	0.08042
7.5069e-05	0.08072
7.6795e-05	0.08078
7.6795e-05	0.08131
7.7658e-05	0.08206
7.6795e-05	0.08218
7.8521e-05	0.08191
7.7658e-05	0.08439
7.8521e-05	0.08306
7.7658e-05	0.08285
7.8521e-05	0.08284
7.9383e-05	0.08317
7.8521e-05	0.08399
7.9383e-05	0.08453
8.1109e-05	0.08474
8.0246e-05	0.08395
7.9383e-05	0.08465
8.1109e-05	0.08522
8.1109e-05	0.08576
8.3698e-05	0.08526
8.2835e-05	0.08587
8.2835e-05	0.08751
8.1972e-05	0.08647
8.4561e-05	0.0872
8.6286e-05	0.08691
8.5424e-05	0.08735
8.4561e-05	0.08823
8.5424e-05	0.08828
8.6286e-05	0.08792
8.7149e-05	0.0885
8.7149e-05	0.0887
8.8012e-05	0.08978
8.8875e-05	0.08872
8.7149e-05	0.08963
8.7149e-05	0.08995
8.8875e-05	0.09062
8.8875e-05	0.09054
8.9738e-05	0.09077
9.0601e-05	0.09117
9.0601e-05	0.09158
9.1464e-05	0.09266
9.1464e-05	0.09214
9.3189e-05	0.09323
9.3189e-05	0.09257
9.3189e-05	0.09328
9.3189e-05	0.09326
9.4052e-05	0.09345
9.4052e-05	0.09337
9.5778e-05	0.09438
9.4915e-05	0.09447
9.5778e-05	0.0947
9.6641e-05	0.09463
9.5778e-05	0.09539
9.5778e-05	0.096
9.6641e-05	0.09658
9.7504e-05	0.09583
9.7504e-05	0.09663
9.9229e-05	0.09692
0.000100092	0.09598
9.8367e-05	0.09722
9.9229e-05	0.09768
9.9229e-05	0.09832
0.000101818	0.09794
0.000101818	0.09813
0.000101818	0.09921
0.000102681	0.09871
0.000102681	0.09923
0.000102681	0.09889
0.000104407	0.1
0.000103544	0.10061
0.000104407	0.1006
0.000103544	0.10058
0.000104407	0.10149
0.000103544	0.10113
0.000106995	0.10238
0.000105269	0.10114
0.000105269	0.10238
0.000106995	0.10256
0.000106995	0.10259
0.000106995	0.10299
0.000108721	0.10364
0.000107858	0.10278
0.000107858	0.10381
0.000108721	0.10415
0.000110447	0.10437
0.000110447	0.1046
0.000110447	0.10411
0.000110447	0.10565
0.000112172	0.10621
0.000112172	0.10599
0.00011131	0.10653
0.000112172	0.10676
0.00011131	0.10705
0.000112172	0.10705
0.000113035	0.10729
0.000113035	0.10807
0.000112172	0.10794
0.000113898	0.10766
0.000114761	0.1078
0.000113898	0.10899
0.000114761	0.10817
0.000114761	0.10925
0.000115624	0.10911
0.000114761	0.11012
0.000116487	0.10942
0.000118212	0.11003
0.00011735	0.11079
0.000116487	0.1107
0.00011735	0.11068
0.000118212	0.11167
0.000119938	0.11182
0.000119075	0.11156
0.000118212	0.11183
0.000119938	0.11267
0.000119075	0.11215
0.000120801	0.11249
0.000120801	0.1138
0.000120801	0.11369
0.000121664	0.11449
0.000121664	0.11385
0.000121664	0.11456
0.000121664	0.11311
0.000122527	0.11395
0.000122527	0.1148
0.00012339	0.11586
0.000122527	0.1142
0.000124253	0.11556
0.00012339	0.11705
0.000124253	0.11709
0.000124253	0.11645
0.000124253	0.11768
0.000125115	0.11775
0.000125115	0.11713
0.000126841	0.11824
0.000125978	0.11825
0.000126841	0.11782
0.000128567	0.11825
0.000126841	0.11975
0.000128567	0.11806
0.000126841	0.11907
0.00012943	0.12034
0.000128567	0.1197
0.00012943	0.11948
0.000131155	0.12049
0.000130293	0.12028
0.000131155	0.12029
0.000132018	0.12015
0.000131155	0.12268
0.000132018	0.12007
0.000132018	0.12165
0.000132018	0.12331
0.000133744	0.12138
0.000134607	0.12249
0.000132881	0.12458
0.000133744	0.124
0.000133744	0.12372
0.000134607	0.12398
0.000134607	0.12565
0.000133744	0.12625
0.000134607	0.1245
0.000133744	0.12705
0.000133744	0.12573
0.00013547	0.12511
0.00013547	0.12743
0.000134607	0.12639
0.000136333	0.12557
0.000137196	0.12725
0.000136333	0.12782
0.000138921	0.12677
0.000138058	0.12747
0.00013547	0.12953
0.000139784	0.12773
0.000138921	0.12842
0.000139784	0.12971
0.000138921	0.1288
0.000139784	0.12931
0.00014151	0.13126
0.00014151	0.1297
0.00014151	0.13016
0.000142373	0.13143
0.000142373	0.12971
0.000143236	0.13096
0.000142373	0.1325
0.000144098	0.13054
0.000143236	0.13154
0.000146687	0.13424
0.000144961	0.13251
0.00014755	0.13279
0.000146687	0.1347
0.000144961	0.13323
0.00014755	0.13403
0.000149276	0.13572
0.000149276	0.13444
0.000150139	0.13481
0.000148413	0.13688
0.000151001	0.13491
0.000150139	0.13591
0.000151001	0.13732
0.000151001	0.13611
0.000151001	0.13863
0.000152727	0.13827
0.000151864	0.13708
0.000151864	0.13771
0.000155316	0.13923
0.000152727	0.1367
0.000155316	0.13848
0.000155316	0.13944
0.000156179	0.1401
0.000156179	0.13961
0.000157041	0.14126
0.000157041	0.13986
0.000157904	0.14014
0.000157041	0.14273
0.000157904	0.13996
0.000157904	0.14075
0.000158767	0.14306
0.000158767	0.14244
0.00015963	0.14276
0.00015963	0.14427
0.00015963	0.14322
0.000160493	0.14394
0.000163082	0.14578
0.000161356	0.14543
0.000162219	0.14474
0.000163082	0.14599
0.000163082	0.14529
0.000161356	0.14636
0.000162219	0.14612
0.000164807	0.1457
0.000164807	0.14817
0.000164807	0.1484
0.00016567	0.14731
0.000167396	0.14925
0.000167396	0.14814
0.000168259	0.1492
0.000168259	0.15024
0.000168259	0.14942
0.000169984	0.14994
0.000169122	0.15283
0.000170847	0.15037
0.000169122	0.15169
0.000169984	0.15244
0.000170847	0.15205
0.00017171	0.15378
0.000170847	0.15337
0.000173436	0.15335
0.00017171	0.15453
0.000174299	0.15535
0.000173436	0.15482
0.000175162	0.15589
0.000176025	0.15494
0.000175162	0.15773
0.000175162	0.15733
0.000176025	0.15668
0.000176887	0.1569
0.000176887	0.15886
0.00017775	0.15735
0.00017775	0.15973
0.000178613	0.16014
0.000178613	0.15849
0.00017775	0.15984
0.00017775	0.15986
0.00017775	0.15949
0.000178613	0.1622
0.000179476	0.16061
0.000178613	0.16032
0.000178613	0.16367
0.000179476	0.16151
0.000180339	0.16309
0.000180339	0.16425
0.000182065	0.16253
0.000180339	0.16428
0.000182065	0.16394
0.000181202	0.1631
0.000182927	0.1664
0.00018379	0.16365
0.000184653	0.16487
0.00018379	0.16661
0.000185516	0.16553
0.000186379	0.16759
0.000187242	0.16649
0.000188105	0.16614
0.000187242	0.16921
0.000186379	0.16882
0.000188105	0.16763
0.000188968	0.17017
0.000188968	0.16822
0.000188105	0.17014
0.000190693	0.16847
0.00018983	0.17092
0.000188968	0.1736
0.000192419	0.16948
0.000192419	0.17081
0.000192419	0.17376
0.000192419	0.17144
0.000194145	0.17585
0.000193282	0.17047
0.000193282	0.17309
0.000195008	0.17577
0.00019587	0.1739
0.000195008	0.17561
0.00019587	0.17391
0.000196733	0.17464
0.000197596	0.17781
0.000198459	0.17497
0.000198459	0.17723
0.000201048	0.17699
0.000201048	0.17665
0.000202773	0.17835
0.000201048	0.17618
0.000202773	0.17771
0.000202773	0.18081
0.000202773	0.17815
0.000203636	0.1807
0.000203636	0.17941
0.000203636	0.17944
0.000205362	0.1822
0.000204499	0.17941
0.000205362	0.1834
0.000205362	0.18205
0.000205362	0.18024
0.000206225	0.18524
0.000207088	0.18298
0.000207951	0.18419
0.000207951	0.18562
0.000207951	0.18496
0.000207951	0.18786
0.000209676	0.18461
0.000209676	0.18725
0.000211402	0.18835
0.000209676	0.18631
0.000210539	0.1898
0.000210539	0.18547
0.000212265	0.18606
0.000213991	0.18893
0.000214854	0.19044
0.000213991	0.19192
0.000214854	0.18847
0.000213991	0.18967
0.000218305	0.19174
0.000216579	0.18977
0.000218305	0.19311
0.000218305	0.19043
0.000218305	0.19246
0.000219168	0.19535
0.000219168	0.19254
0.000219168	0.19671
0.000221756	0.19444
0.000221756	0.1943
0.000222619	0.19428
0.000223482	0.19483
0.000222619	0.19814
0.000222619	0.19474
0.000225208	0.19812
0.000225208	0.19656
0.000225208	0.1968
0.000226071	0.19829
0.000227797	0.19746
0.000227797	0.20007
0.000226934	0.19927
0.000228659	0.1991
0.000228659	0.20177
0.000228659	0.19918
0.000229522	0.20333
0.000229522	0.19948
0.000231248	0.20096
0.000231248	0.20192
0.000231248	0.20181
0.000232974	0.20605
0.000232111	0.19991
0.000232111	0.20511
0.000233837	0.20435
0.000234699	0.20358
0.000233837	0.20695
0.000236425	0.20388
0.000237288	0.20672
0.000237288	0.20531
0.000237288	0.20692
0.000239014	0.2075
0.000239014	0.20568
0.00024074	0.2117
0.000241602	0.20695
0.000242465	0.21046
0.00024074	0.20844
0.000242465	0.20895
0.000242465	0.21104
0.000245917	0.20841
0.000245054	0.21383
0.00024678	0.20954
0.000245917	0.21199
0.00024678	0.21361
0.000248505	0.21155
0.00024678	0.21536
0.000247642	0.21428
0.000247642	0.2153
0.000248505	0.21518
0.000250231	0.21532
0.000251094	0.21679
0.00025282	0.21539
0.00025282	0.21969
0.000251957	0.21623
0.000254545	0.22043
0.000254545	0.21644
0.000255408	0.21808
0.000256271	0.21802
0.000255408	0.21903
0.000255408	0.22268
0.000257134	0.21916
0.000257997	0.22321
0.000259723	0.21962
0.00025886	0.22256
0.000259723	0.22241
0.00025886	0.22229
0.000259723	0.22583
0.000259723	0.22183
0.000260585	0.22573
0.000259723	0.22262
0.000261448	0.22516
0.000262311	0.22857
0.000263174	0.22457
0.000263174	0.22782
0.000264037	0.22377
0.000264037	0.23059
0.000263174	0.22666
0.000265763	0.22926
0.000265763	0.22959
0.000267488	0.22823
0.000267488	0.23011
0.000267488	0.22872
0.000269214	0.23347
0.000270077	0.23306
0.000270077	0.23396
0.000271803	0.22932
0.000271803	0.23254
0.000272666	0.23367
0.000273528	0.23286
0.000274391	0.23594
0.000275254	0.23428
0.000275254	0.23881
0.000275254	0.23553
0.000275254	0.23883
0.00027698	0.23694
0.00027698	0.23719
0.000277843	0.23859
0.000278706	0.2367
0.000278706	0.24087
0.000279569	0.23718
0.000279569	0.24308
0.000279569	0.23783
0.000281294	0.24216
0.000281294	0.23909
0.00028302	0.24095
0.00028302	0.24104
0.000282157	0.24307
0.00028302	0.24488
0.000284746	0.24226
0.000283883	0.24648
0.000284746	0.24447
0.000287334	0.24897
0.000286471	0.24433
0.000287334	0.24867
0.000287334	0.24617
0.000288197	0.24894
0.000288197	0.24779
0.000287334	0.24928
0.000289923	0.25123
0.000290786	0.2482
0.000291649	0.253
0.000293374	0.24969
0.000292512	0.25392
0.000293374	0.25058
0.000293374	0.25479
0.000295963	0.25211
0.000294237	0.25439
0.000295963	0.25262
0.000295963	0.25421
0.000295963	0.25483
0.000299414	0.25483
0.000300277	0.25741
0.000299414	0.25579
0.000299414	0.25967
0.000302866	0.25585
0.000300277	0.261
0.00030114	0.25761
0.000302003	0.26155
0.000302866	0.25899
0.000302866	0.26052
0.000302866	0.26012
0.000306317	0.26236
0.000305455	0.26224
0.000306317	0.26238
0.000306317	0.26485
0.00030718	0.26272
0.000308906	0.26722
0.000308043	0.26365
0.000309769	0.26859
0.000309769	0.26498
0.000310632	0.26844
0.000311495	0.26437
0.000311495	0.26892
0.000311495	0.26841
0.000314083	0.26988
0.000312357	0.26849
0.000314083	0.26982
0.000315809	0.26848
0.000316672	0.27115
0.000315809	0.27355
0.000317535	0.27067
0.000315809	0.27534
0.000318398	0.27307
0.00031926	0.27667
0.000318398	0.27315
0.00031926	0.27819
0.000318398	0.27507
0.000321849	0.27896
0.000321849	0.27566
0.000321849	0.27909
0.000323575	0.27688
0.000323575	0.28002
0.000323575	0.27781
0.000324438	0.28088
0.000326163	0.2795
0.000326163	0.28035
0.000327026	0.28162
0.000327889	0.28093
0.000327889	0.28495
0.000328752	0.28263
0.000328752	0.28541
0.000330478	0.28317
0.000330478	0.28737
0.000331341	0.28469
0.000331341	0.28745
0.000332203	0.28491
0.000332203	0.2893
0.000333066	0.28687
0.000334792	0.29049
0.000333066	0.28809
0.000334792	0.29178
0.000336518	0.28913
0.000336518	0.29251
0.000337381	0.29171
0.000338244	0.29123
0.000338244	0.29272
0.000339106	0.29205
0.000339969	0.29404
0.000340832	0.29422
0.000340832	0.29594
0.000339969	0.29555
0.000342558	0.29601
0.000343421	0.29582
0.000344284	0.29761
0.000343421	0.29784
0.000344284	0.29975
0.000345146	0.29875
0.000346009	0.30122
0.000347735	0.29875
0.000347735	0.30273
0.000346872	0.30131
0.000347735	0.30539
0.000349461	0.30217
0.000350324	0.30556
0.000351187	0.30395
0.000352912	0.30871
0.000353775	0.30572
0.000352912	0.3095
0.000355501	0.30704
0.000356364	0.31006
0.000354638	0.3088
0.000355501	0.31172
0.000355501	0.30906
0.000357227	0.31256
0.000358089	0.30947
0.000358952	0.31317
0.000358952	0.31166
0.000359815	0.31445
0.000361541	0.3141
0.000361541	0.31533
0.000363267	0.31442
0.000361541	0.31837
0.000360678	0.31653
0.000364992	0.31773
0.000362404	0.31629
0.000364992	0.31951
0.000364992	0.31803
0.000365855	0.32252
0.000366718	0.32153
0.000365855	0.32102
0.000367581	0.32033
0.000368444	0.32252
0.00037017	0.32262
0.000369307	0.32475
0.00037017	0.32341
0.000369307	0.32641
0.000372758	0.32629
0.000372758	0.32717
0.000373621	0.32626
0.000373621	0.32845
0.000373621	0.32683
0.000375347	0.32936
0.000375347	0.32778
0.00037621	0.33011
0.00037621	0.33072
0.000375347	0.33213
0.000377073	0.33098
0.000379661	0.33299
0.000378798	0.33237
0.000379661	0.33493
0.000379661	0.3333
0.000380524	0.33571
0.000381387	0.33489
0.000381387	0.33629
0.00038225	0.33555
0.000383113	0.33727
0.000383113	0.33648
0.000383113	0.33889
0.000384838	0.33795
0.000384838	0.34014
0.000384838	0.33935
0.000385701	0.34204
0.000385701	0.34022
0.000386564	0.3433
0.000387427	0.34199
0.00038829	0.34399
0.000390016	0.34332
0.000389153	0.34509
0.000391741	0.34438
0.000391741	0.34621
0.000391741	0.34575
0.000393467	0.34764
0.00039433	0.3486
0.000392604	0.34864
0.00039433	0.34789
0.000395193	0.34934
0.000395193	0.34945
0.000396056	0.35049
0.000396056	0.35054
0.000396918	0.35191
0.000398644	0.35194
0.000397781	0.35217
0.000398644	0.35355
0.000399507	0.35343
0.00040037	0.35471
0.000402096	0.35477
0.000402959	0.35537
0.000402959	0.35583
0.000403821	0.35675
0.000404684	0.35712
0.000404684	0.3592
0.000403821	0.35901
0.000405547	0.3601
0.000405547	0.35994
0.000408136	0.36134
0.000408999	0.36101
0.000408999	0.36263
0.000410724	0.36214
0.000411587	0.36438
0.000411587	0.36382
0.000413313	0.36585
0.000413313	0.36504
0.000413313	0.36609
0.000414176	0.36603
0.000415902	0.36825
0.000413313	0.3671
0.000416764	0.36737
0.000415902	0.36864
0.00041849	0.36965
0.000419353	0.36976
0.000420216	0.37061
0.000420216	0.37131
0.000421942	0.37154
0.000421942	0.37289
0.00042453	0.37293
0.00042453	0.37326
0.00042453	0.37383
0.000425393	0.37526
0.000425393	0.37505
0.000425393	0.37637
0.000427982	0.37609
0.000427982	0.3777
0.000427982	0.37781
0.000429707	0.37858
0.000428845	0.37867
0.000428845	0.37954
0.00043057	0.3807
0.00043057	0.38068
0.000432296	0.38105
0.000431433	0.38193
0.000435747	0.38274
0.000434885	0.38319
0.000434885	0.38421
0.000435747	0.38461
0.000434885	0.38559
0.000437473	0.38563
0.00043661	0.38693
0.000437473	0.38712
0.000439199	0.38792
0.000440062	0.38778
0.000439199	0.38896
0.000440062	0.38906
0.000440062	0.38995
0.000440925	0.39038
0.00044265	0.39113
0.000443513	0.3918
0.000443513	0.39221
0.000443513	0.39316
0.000444376	0.39347
0.000445239	0.39448
0.000446102	0.39478
0.000445239	0.39542
0.000447828	0.39557
0.000447828	0.39674
0.000447828	0.39669
0.00044869	0.39762
0.000449553	0.39791
0.000452142	0.39867
0.000452142	0.40005
0.000452142	0.39985
0.000451279	0.40069
0.000453005	0.40104
0.000453868	0.40199
0.000454731	0.40205
0.000455593	0.40303
0.000455593	0.40367
0.000456456	0.40443
0.000457319	0.40451
0.000456456	0.40563
0.000459045	0.40583
0.000459045	0.40664
0.000459045	0.40722
0.000459908	0.40794
0.000461633	0.40842
0.000462496	0.40897
0.000464222	0.40974
0.000463359	0.41023
0.000464222	0.41126
0.000465085	0.4118
0.000466811	0.41234
0.000466811	0.41267
0.000469399	0.41357
0.000467674	0.41379
0.000471125	0.41469
0.000471125	0.41503
0.000472851	0.41577
0.000472851	0.41632
0.000473714	0.41681
0.000475439	0.41756
0.000475439	0.41818
0.000475439	0.4189
0.000476302	0.4193
0.000478891	0.42045
0.000480617	0.42071
0.000482342	0.42171
0.000483205	0.42188
0.000484068	0.42243
0.000485794	0.42303
0.000485794	0.42363
0.000487519	0.42424
0.000487519	0.42473
0.000489245	0.42549
0.000488382	0.42624
0.000490971	0.42692
0.000490108	0.42699
0.000491834	0.42793
0.000491834	0.42821
0.000492697	0.42896
0.000494422	0.42944
0.00049356	0.42998
0.000494422	0.43084
0.000494422	0.4311
0.000496148	0.43212
0.000497011	0.43238
0.000497874	0.43334
0.000497874	0.43359
0.000498737	0.43438
0.000498737	0.43479
0.0004996	0.43543
0.000500462	0.4361
0.000501325	0.43655
0.000502188	0.43747
0.000501325	0.43783
0.000503051	0.43859
0.000503051	0.43889
0.000504777	0.43985
0.00050564	0.44005
0.00050564	0.44101
0.00050564	0.44135
0.000508228	0.44183
0.000508228	0.44281
0.000508228	0.44322
0.000509091	0.44402
0.000509091	0.44446
0.000510817	0.44526
0.000509091	0.44534
0.00051168	0.44628
0.000512543	0.44684
0.00051168	0.4474
0.000513405	0.44828
0.000514268	0.4486
0.000515131	0.44933
0.000515131	0.4497
0.000516857	0.4507
0.000516857	0.45084
0.000518583	0.45176
0.00051772	0.45214
0.000519446	0.45276
0.000519446	0.45339
0.000519446	0.4539
0.000521171	0.45475
0.000522897	0.45521
0.000521171	0.45596
0.00052376	0.45626
0.000524623	0.45706
0.000526348	0.45743
0.000526348	0.45811
0.000526348	0.45875
0.000527211	0.45934
0.000526348	0.45981
0.000528937	0.46031
0.000528074	0.46112
0.000528937	0.4614
0.000532389	0.46222
0.000530663	0.46258
0.000530663	0.4632
0.000534114	0.46372
0.000534114	0.46424
0.000537566	0.46501
0.00053584	0.46532
0.000536703	0.4662
0.00053584	0.46636
0.000538429	0.46708
0.000537566	0.46754
0.000538429	0.46806
0.000539291	0.46879
0.000540154	0.469
0.000541017	0.4701
0.000542743	0.47029
0.000543606	0.47106
0.000544469	0.4715
0.000545332	0.47214
0.000546194	0.47277
0.000547057	0.47322
0.00054792	0.47404
0.000548783	0.47459
0.000550509	0.47511
0.00054792	0.4754
0.000548783	0.47628
0.000551372	0.47682
0.000550509	0.47742
0.000553097	0.47823
0.000552234	0.47857
0.00055396	0.4794
0.000553097	0.47967
0.00055396	0.4804
0.000553097	0.48062
0.00055396	0.48138
0.000555686	0.48224
0.000555686	0.48273
0.000556549	0.48357
0.000557412	0.48379
0.000559137	0.48465
0.000556549	0.48499
0.000558275	0.48574
0.00056	0.48625
0.00056	0.48672
0.000560863	0.48757
0.000561726	0.48788
0.000561726	0.48875
0.000563452	0.48909
0.000563452	0.48984
0.000563452	0.49047
0.000563452	0.49104
0.000564315	0.49173
0.000565177	0.49214
0.000565177	0.49301
0.000567766	0.49334
0.000567766	0.49432
0.000568629	0.49464
0.000568629	0.49513
0.000568629	0.49606
0.000570355	0.49613
0.000569492	0.49694
0.000570355	0.49723
0.000571218	0.49798
0.000570355	0.49865
0.000572943	0.49897
0.00057208	0.5
0.000572943	0.50026
0.000575532	0.50094
0.000573806	0.50134
0.000574669	0.50192
0.000573806	0.50266
0.000576395	0.5033
0.000577258	0.50404
0.00057812	0.50433
0.000579846	0.505
0.000579846	0.50564
0.000581572	0.50626
0.000580709	0.50696
0.000583298	0.50737
0.000581572	0.50804
0.000584161	0.5083
0.000584161	0.50889
0.000585886	0.50949
0.000585886	0.51004
0.000586749	0.51081
0.000587612	0.51114
0.000588475	0.5119
0.000589338	0.5123
0.000589338	0.51289
0.000589338	0.51369
0.000590201	0.51393
0.000589338	0.51471
0.000590201	0.51505
0.000592789	0.51564
0.000593652	0.51627
0.000593652	0.51678
0.000594515	0.51758
0.000595378	0.51802
0.000597104	0.51907
0.000596241	0.51914
0.000596241	0.51996
0.000597104	0.52052
0.000597104	0.52106
0.000598829	0.52188
0.000598829	0.52211
0.000597966	0.52282
0.000601418	0.52315
0.000600555	0.52394
0.000602281	0.52454
0.000601418	0.52492
0.000602281	0.52586
0.000601418	0.52585
0.000601418	0.52624
0.000604006	0.5264
0.000602281	0.52635
0.000602281	0.52707
0.000604869	0.5269
0.000604869	0.52777
0.000605732	0.52789
0.000606595	0.52849
0.000606595	0.52958
0.000608321	0.52964
0.000609184	0.53051
0.000608321	0.53094
0.000609184	0.53143
0.000610047	0.53199
0.000609184	0.53239
0.000610909	0.53309
0.000610909	0.53325
0.000611772	0.53409
0.000610909	0.53411
0.000613498	0.53474
0.000612635	0.5351
0.000615224	0.53568
0.000615224	0.53661
0.000614361	0.53679
0.000615224	0.53751
0.000615224	0.53795
0.00061695	0.53839
0.000616087	0.53903
0.00061695	0.53931
0.000617812	0.53999
0.00061695	0.54027
0.000618675	0.54074
0.000619538	0.54154
0.000620401	0.54182
0.000619538	0.54269
0.000620401	0.5428
0.000620401	0.54355
0.000622127	0.54422
0.00062299	0.54456
0.00062299	0.5455
0.00062299	0.54567
0.000624715	0.54642
0.000625578	0.54703
0.000626441	0.54742
0.000625578	0.54813
0.000627304	0.54834
0.000626441	0.54919
0.000628167	0.5497
0.00062903	0.55011
0.00062903	0.55106
0.00062903	0.55117
0.000632481	0.55196
0.000631618	0.55235
0.000633344	0.55266
0.000633344	0.55367
0.000634207	0.5539
0.000634207	0.55469
0.000634207	0.55497
0.000635933	0.55552
0.000635933	0.55647
0.000637658	0.55666
0.000638521	0.55749
0.000638521	0.55776
0.000638521	0.5585
0.00064111	0.55932
0.00064111	0.55949
0.00064111	0.56031
0.000642836	0.56055
0.000642836	0.56108
0.000642836	0.56197
0.000643698	0.56219
0.000644561	0.56286
0.000646287	0.56335
0.000646287	0.56386
0.00064715	0.56465
0.00064715	0.56483
0.00064715	0.56576
0.000648876	0.56592
0.000650601	0.56659
0.000649738	0.56727
0.000649738	0.56757
0.000651464	0.56823
0.000652327	0.56881
0.00065319	0.5691
0.00065319	0.56982
0.000652327	0.57022
0.000654916	0.57078
0.000654916	0.57139
0.000654916	0.57187
0.000658367	0.5724
0.000657504	0.57304
0.000658367	0.57373
0.000660956	0.57392
0.00065923	0.57482
0.000661819	0.57523
0.000660956	0.57595
0.000660956	0.5769
0.000660956	0.57679
0.000663544	0.57755
0.000662681	0.57808
0.00066527	0.57836
0.000664407	0.57919
0.000666996	0.57949
0.00066527	0.58
0.00066527	0.58087
0.000667859	0.58128
0.000667859	0.58204
0.000667859	0.58239
0.000667859	0.58275
0.000668722	0.58369
0.000668722	0.58391
0.000668722	0.58477
0.000670447	0.58496
0.000670447	0.58559
0.000669584	0.58644
0.000669584	0.5867
0.00067131	0.58753
0.00067131	0.58791
0.000672173	0.58851
0.000673036	0.58936
0.000673036	0.58938
0.000672173	0.59035
0.000673036	0.59065
0.000675624	0.59129
0.000676487	0.59212
0.000676487	0.59243
0.000676487	0.5934
0.000676487	0.59374
0.000678213	0.5944
0.000679076	0.59518
0.000679939	0.5955
0.000680802	0.5962
0.000680802	0.59668
0.000682527	0.59722
0.000682527	0.59807
0.00068339	0.59815
0.00068339	0.59891
0.00068339	0.59936
0.000686842	0.59988
0.000685979	0.60099
0.00068943	0.60128
0.000693745	0.60195
0.00069547	0.60293
0.000698059	0.60316
0.000697196	0.6041
0.000698059	0.60436
0.000700648	0.60495
0.000702373	0.60582
0.000704099	0.60601
0.000704099	0.60685
0.000704962	0.60727
0.000704962	0.60769
0.000704962	0.60844
0.000703236	0.60884
0.000704099	0.60945
0.000704099	0.61016
0.000702373	0.61042
0.000702373	0.6112
0.000706688	0.61147
0.000698922	0.61188
0.000699785	0.61287
0.000704099	0.61292
0.000702373	0.61393
0.000703236	0.61396
0.000704962	0.61441
0.000704962	0.61554
0.000705825	0.61567
0.000704962	0.61636
0.000705825	0.6167
0.000706688	0.61734
0.000707551	0.61819
0.000706688	0.61838
0.000707551	0.61907
0.000708413	0.61952
0.000708413	0.62014
0.000709276	0.6208
0.000710139	0.62095
0.000710139	0.62166
0.000710139	0.62251
0.000711865	0.62294
0.000711865	0.62362
0.000711865	0.62417
0.000713591	0.62457
0.000713591	0.62555
0.000714453	0.6257
0.000714453	0.62638
0.000716179	0.62692
0.000718768	0.62725
0.000717905	0.6282
0.000717905	0.62846
0.000721356	0.62902
0.000722219	0.62996
0.000722219	0.63015
0.000722219	0.63089
0.000723082	0.63133
0.000723082	0.63193
0.000724808	0.63269
0.000725671	0.63278
0.000727396	0.6335
0.000725671	0.63444
0.000728259	0.63468
0.000727396	0.63546
0.000729985	0.63585
0.000730848	0.63629
0.000729985	0.63712
0.000730848	0.6374
0.000730848	0.63811
0.000731711	0.63868
0.000733437	0.63898
0.000734299	0.63979
0.000735162	0.63986
0.000735162	0.64052
0.000736025	0.64155
0.000736025	0.64171
0.000736025	0.64258
0.000736025	0.64293
0.000738614	0.64345
0.000738614	0.64431
0.000739477	0.64455
0.000739477	0.64532
0.000741202	0.64597
0.000742065	0.64613
0.000742065	0.64685
0.000742928	0.64736
0.000744654	0.64786
0.000744654	0.6488
0.000743791	0.64906
0.000744654	0.64978
0.000744654	0.65047
0.000747242	0.65076
0.000747242	0.65153
0.000747242	0.65193
0.000748105	0.65252
0.000748968	0.65316
0.000749831	0.65343
0.000748968	0.65404
0.000750694	0.65469
0.000749831	0.65505
0.00075242	0.65583
0.000749831	0.65623
0.00075242	0.65669
0.00075242	0.65776
0.000753282	0.65784
0.000753282	0.65852
0.000756734	0.65933
0.000757597	0.65957
0.000757597	0.66049
0.00075846	0.66076
0.00075846	0.66155
0.000759323	0.66225
0.00075846	0.66257
0.000760185	0.66315
0.000760185	0.66371
0.000760185	0.66423
0.000761911	0.66486
0.000761911	0.66529
0.000763637	0.66581
0.000763637	0.66669
0.000763637	0.66698
0.0007645	0.66755
0.000765363	0.66837
0.000766225	0.66872
0.000767088	0.66958
0.000768814	0.67012
0.000767951	0.67052
0.000768814	0.6714
0.000769677	0.6717
0.00077054	0.67228
0.00077054	0.67301
0.000771403	0.67326
0.000774854	0.6739
0.000773991	0.67446
0.000775717	0.67501
0.00077658	0.67582
0.000774854	0.676
0.000777443	0.67665
0.000777443	0.67742
0.000778306	0.6778
0.000779168	0.67839
0.000777443	0.67899
0.000780031	0.67941
0.000780031	0.6803
0.000780894	0.68059
0.00078262	0.68118
0.000781757	0.68195
0.000784346	0.6823
0.000785209	0.68309
0.000783483	0.68352
0.000785209	0.68401
0.000784346	0.68497
0.000786934	0.68509
0.000787797	0.68577
0.000786934	0.68659
0.00078866	0.68675
0.00078866	0.68753
0.00078866	0.68824
0.00078866	0.68856
0.00078866	0.68944
0.000792111	0.68983
0.000792974	0.6903
0.000792974	0.69125
0.000792974	0.6914
0.000793837	0.69208
0.000796426	0.69279
0.000796426	0.69302
0.000796426	0.69375
0.000797289	0.69415
0.000799877	0.69477
0.000799014	0.69547
0.000799877	0.69582
0.000801603	0.69645
0.000799877	0.69725
0.00080074	0.69761
0.000801603	0.69835
0.000804192	0.69877
0.000803329	0.69928
0.000804192	0.69981
0.000804192	0.70025
0.000805917	0.70082
0.00080678	0.70167
0.000807643	0.70199
0.000807643	0.70251
0.000809369	0.70332
0.000808506	0.70376
0.000809369	0.70446
0.000810232	0.7049
0.000811957	0.7054
0.00081282	0.70615
0.00081282	0.70658
0.00081282	0.70694
0.000813683	0.70764
0.000814546	0.70796
0.000815409	0.70852
0.000813683	0.7092
0.000814546	0.70955
0.000815409	0.71027
0.000815409	0.71085
0.000816272	0.71128
0.000816272	0.71201
0.000817135	0.71251
0.000817135	0.71292
0.000817997	0.71351
0.000819723	0.71387
0.00081886	0.71423
0.000821449	0.71515
0.000821449	0.7155
0.000821449	0.71617
0.000822312	0.71694
0.000822312	0.71728
0.000822312	0.71783
0.000822312	0.71849
0.000823175	0.71876
0.0008249	0.71958
0.0008249	0.7198
0.000825763	0.72033
0.000826626	0.72114
0.000826626	0.72144
0.000825763	0.72217
0.000828352	0.72279
0.000829215	0.72311
0.000830078	0.72363
0.000830078	0.72447
0.000831803	0.72475
0.000831803	0.72541
0.000832666	0.7259
0.000833529	0.72631
0.000834392	0.72713
0.000833529	0.72746
0.000836118	0.72795
0.000836981	0.72868
0.000836118	0.72901
0.000837843	0.72976
0.000838706	0.73041
0.000839569	0.73065
0.000839569	0.73137
0.000838706	0.73201
0.000839569	0.73236
0.000840432	0.73303
0.000842158	0.73344
0.000843021	0.7341
0.000843021	0.73498
0.000844746	0.73504
0.000843883	0.73575
0.000844746	0.73672
0.000845609	0.73688
0.000847335	0.73748
0.000847335	0.73817
0.000847335	0.73814
0.000848198	0.73896
0.000850786	0.73973
0.000849924	0.74005
0.000850786	0.74075
0.000850786	0.74126
0.000853375	0.74171
0.000851649	0.74246
0.000854238	0.74276
0.000854238	0.74334
0.000854238	0.74428
0.000855964	0.74468
0.000855964	0.74505
0.000857689	0.74584
0.000857689	0.74602
0.000859415	0.74669
0.000859415	0.7474
0.000860278	0.74764
0.000862004	0.74846
0.000862004	0.74902
0.000862867	0.74939
0.000864592	0.75037
0.000864592	0.75063
0.000865455	0.75119
0.000864592	0.75192
0.000866318	0.7522
0.000867181	0.75257
0.000867181	0.75346
0.000868907	0.75374
0.000869769	0.75441
0.000871495	0.75521
0.000872358	0.75545
0.000871495	0.75612
0.000873221	0.75679
0.000874084	0.75718
0.00087581	0.75773
0.000876672	0.75836
0.000876672	0.75888
0.000876672	0.7595
0.000876672	0.75991
0.00087581	0.76056
0.000876672	0.76129
0.000878398	0.76159
0.000878398	0.76219
0.000880124	0.76292
0.000879261	0.76321
0.000880987	0.76386
0.000879261	0.76464
0.000882712	0.7649
0.00088185	0.76556
0.000883575	0.76629
0.000883575	0.76635
0.000885301	0.76716
0.000885301	0.76767
0.000885301	0.76819
0.000886164	0.76902
0.00088789	0.76928
0.00088789	0.76987
0.000888753	0.77075
0.000888753	0.77082
0.000889615	0.7713
0.000891341	0.77207
0.000892204	0.77236
0.000893067	0.77304
0.000893067	0.77377
0.00089393	0.77413
0.000895655	0.77477
0.000894793	0.77538
0.000894793	0.77584
0.000896518	0.77679
0.000896518	0.77695
0.000896518	0.77746
0.000899107	0.77828
0.000898244	0.77865
0.000900833	0.77901
0.00089997	0.77987
0.000900833	0.78024
0.000902558	0.78092
0.000903421	0.78143
0.000904284	0.78165
0.000904284	0.78254
0.00090601	0.78302
0.000906873	0.78347
0.000906873	0.78422
0.000909461	0.78456
0.000906873	0.78515
0.000910324	0.78592
0.000910324	0.7862
0.000910324	0.78664
0.000911187	0.78733
0.00091205	0.7878
0.00091205	0.78857
0.000912913	0.78893
0.000914639	0.78957
0.000912913	0.79027
0.000916364	0.79041
0.000915501	0.79101
0.000915501	0.79188
0.000918953	0.79219
0.000919816	0.79311
0.000919816	0.79327
0.000919816	0.79386
0.000920679	0.79482
0.000921542	0.79482
0.000923267	0.79556
0.000923267	0.79635
0.000923267	0.79662
0.00092413	0.79743
0.000925856	0.7979
0.000926719	0.79838
0.000928444	0.79905
0.000928444	0.79943
0.000929307	0.79987
0.000931033	0.8006
0.000929307	0.80084
0.000931896	0.80149
0.000932759	0.80229
0.000933622	0.8026
0.000933622	0.80336
0.00093621	0.80399
0.00093621	0.80418
0.000937073	0.80483
0.000937936	0.80564
0.000937936	0.80567
0.000939662	0.80653
0.000938799	0.80737
0.000939662	0.80759
0.000940525	0.80821
0.000941387	0.80884
0.000943113	0.80927
0.00094225	0.80971
0.000943976	0.81054
0.000943976	0.81071
0.000945702	0.81154
0.000945702	0.8122
0.000946565	0.81239
0.000946565	0.81314
0.000947428	0.81368
0.000949153	0.81426
0.00094829	0.81502
0.00094829	0.81533
0.000949153	0.81585
0.000950016	0.81678
0.000950879	0.81703
0.000951742	0.81745
0.000950879	0.81835
0.00095433	0.81865
0.000952605	0.81918
0.000955193	0.82003
0.000956919	0.82026
0.000956919	0.82102
0.000956056	0.8218
0.000957782	0.82208
0.000958645	0.82268
0.000959508	0.82335
0.000959508	0.82363
0.000960371	0.8241
0.000961233	0.82487
0.000963822	0.82493
0.000962096	0.82541
0.000962096	0.82625
0.000963822	0.82653
0.000965548	0.82717
0.000967273	0.82802
0.000968136	0.82831
0.000968136	0.82877
0.000968136	0.82969
0.000969862	0.82976
0.000968999	0.8308
0.000970725	0.83136
0.000972451	0.83153
0.000973314	0.83218
0.000972451	0.83308
0.000971588	0.83334
0.000973314	0.83395
0.000974176	0.83468
0.000975039	0.83487
0.000976765	0.83563
0.000977628	0.83612
0.000977628	0.83658
0.000979354	0.83739
0.000977628	0.83783
0.000980216	0.83822
0.000981079	0.83888
0.000982805	0.83924
0.000982805	0.8398
0.000984531	0.84068
0.000985394	0.84106
0.000985394	0.8415
0.000986257	0.8424
0.000987119	0.8425
0.000987982	0.84317
0.000987982	0.8439
0.000988845	0.84382
0.000990571	0.84465
0.000988845	0.84537
0.000991434	0.84556
0.000992297	0.8463
0.000994022	0.84697
0.000994022	0.84735
0.000993159	0.84802
0.000994022	0.84882
0.000995748	0.84886
0.000995748	0.84973
0.000996611	0.8503
0.000997474	0.85057
0.0009992	0.85135
0.000997474	0.85193
0.001	0.85227
0.001	0.85301
0.001	0.85372
0.001	0.85379
0.001	0.85469
0.001	0.85506
0.001	0.85541
0.001	0.85631
0.00101	0.85656
0.001	0.85715
0.001	0.85769
0.00101	0.85795
0.00101	0.85845
0.00101	0.85914
0.00101	0.85948
0.00101	0.86013
0.00101	0.86081
0.00101	0.86107
0.00101	0.8617
0.00101	0.86247
0.00101	0.86265
0.00101	0.86329
0.00101	0.86412
0.00101	0.86448
0.00101	0.86488
0.00102	0.86573
0.00102	0.866
0.00101	0.86654
0.00102	0.86738
0.00102	0.86752
0.00102	0.86821
0.00102	0.86906
0.00102	0.86931
0.00102	0.86987
0.00102	0.87082
0.00102	0.87076
0.00102	0.87135
0.00102	0.87232
0.00102	0.87243
0.00102	0.87317
0.00102	0.874
0.00102	0.87426
0.00102	0.87508
0.00103	0.87573
0.00103	0.87604
[truncated: 391 more rows]
