# Supplementary material for: Experimental and numerical dataset of Microbond test using optical fibres for strain
Source: Data Brief. 2020 Jul 13;31:106017. doi: 10.1016/j.dib.2020.106017 (PMC7390787; doi:10.1016/j.dib.2020.106017)
Supplement: Supplementary file 1 [file mmc1.zip › Supplementary data/force_strain_sim.xlsx]

## Sheet: Force-Norm displacement
DR_1_Sim		DR_2_Sim		DR_3_Sim		DR_4_Sim		DR_5_Sim
Normalized displacement	Force (N)	Normalized displacement	Force (N)	Normalized displacement	Force (N)	Normalized displacement	Force (N)	Normalized displacement	Force (N)
0	0	0	0	0	0	0	0	0	0
0.00214	0	0.00178	0	0.0712	0.00506	0.00304	0	0.00163	0.00135
0.00427	0	0.00356	0	0.07443	0.00922	0.00608	0	0.00326	0.00271
0.00641	0	0.00534	0	0.07767	0.01407	0.00912	0.00513	0.0057	0.00474
0.00854	0	0.00712	0	0.08091	0.01894	0.01216	0.0102	0.00937	0.00779
0.01068	0	0.0089	0	0.08414	0.02381	0.0152	0.01682	0.0148	0.01236
0.01282	0	0.01068	0	0.08738	0.02868	0.01824	0.02348	0.02308	0.01921
0.01495	0	0.01246	0	0.09061	0.04148	0.02128	0.03014	0.03544	0.02921
0.01709	0	0.01423	0	0.09385	0.05356	0.02432	0.0368	0.05173	0.04141
0.01922	0	0.01601	0	0.09709	0.06391	0.02736	0.04346	0.06802	0.05256
0.02136	0	0.01779	0	0.10032	0.07439	0.0304	0.05011	0.08432	0.06304
0.02349	0	0.01957	0	0.10356	0.08517	0.03343	0.05677	0.10061	0.07337
0.02563	0	0.02135	0	0.1068	0.09567	0.03647	0.06343	0.1169	0.08325
0.02777	0	0.02313	0	0.11003	0.10587	0.03951	0.07009	0.12912	0.0902
0.0299	0	0.02491	0	0.11327	0.1159	0.04255	0.07674	0.14134	0.09684
0.03204	0	0.02669	0	0.1165	0.12534	0.04559	0.08335	0.15356	0.10336
0.03417	0	0.02847	0	0.11974	0.13382	0.04863	0.08987	0.16578	0.10949
0.03631	0	0.03025	0	0.12298	0.14163	0.05167	0.09621	0.18208	0.11774
0.03845	0	0.03203	0	0.12621	0.14916	0.05471	0.10245	0.1943	0.13425
0.04058	0	0.03381	0	0.12945	0.15709	0.05775	0.10875	0.20652	0.15064
0.04272	0	0.03559	0	0.13269	0.16473	0.06079	0.11509	0.21874	0.16654
0.04485	0.000784383	0.03737	0	0.13592	0.17234	0.06383	0.12136	0.23096	0.18169
0.04699	0.00179	0.03915	0	0.13916	0.17963	0.06687	0.12757	0.24019	0.19189
0.04912	0.00279	0.04093	0	0.14239	0.18722	0.06991	0.13382	0.24929	0.20165
0.05126	0.00379	0.0427	0	0.14563	0.19396	0.07295	0.14011	0.26314	0.21619
0.0534	0.00478	0.04448	0	0.14887	0.20056	0.07599	0.14642	0.27943	0.23341
0.05553	0.00577	0.04626	0	0.1521	0.20727	0.07903	0.15273	0.2835	0.23766
0.05767	0.00676	0.04804	0.000859128	0.15534	0.21412	0.08207	0.15899	0.28758	0.24194
0.0598	0.00776	0.04982	0.00242	0.15858	0.22098	0.08511	0.16519	0.29165	0.24943
0.06194	0.00874	0.0516	0.00397	0.16019	0.22436	0.08815	0.17135	0.29572	0.25834
0.06408	0.00973	0.05338	0.00552	0.16181	0.22775	0.09119	0.17744	0.30183	0.27294
0.06621	0.01072	0.05516	0.00707	0.16343	0.23102	0.09422	0.18327	0.30794	0.28746
0.06835	0.01171	0.05694	0.00863	0.16505	0.23429	0.09726	0.18909	0.31405	0.30186
0.07048	0.0127	0.05872	0.01018	0.16667	0.23751	0.1003	0.19489	0.32016	0.31607
0.07262	0.01368	0.0605	0.01173	0.16828	0.24074	0.10334	0.20067	0.32627	0.3295
0.07475	0.01464	0.06228	0.01329	0.1699	0.24393	0.10638	0.20645	0.33238	0.34196
0.07689	0.01555	0.06406	0.01701	0.17152	0.24712	0.10942	0.21224	0.33849	0.35433
0.07903	0.01638	0.06584	0.02252	0.17314	0.25026	0.11246	0.21803	0.3446	0.3667
0.08116	0.01716	0.06762	0.02808	0.17476	0.25341	0.1155	0.22377	0.3537	0.3852
0.0833	0.01793	0.0694	0.03345	0.17638	0.25647	0.11854	0.22946	0.36293	0.40358
0.08543	0.01873	0.07117	0.0388	0.17799	0.25954	0.12158	0.23511	0.36972	0.41727
0.08757	0.01954	0.07295	0.04416	0.17961	0.26257	0.12462	0.24074	0.37665	0.43096
0.08971	0.02037	0.07473	0.04952	0.18123	0.2656	0.12766	0.24632	0.38357	0.44446
0.09184	0.0212	0.07651	0.05489	0.18285	0.26858	0.1307	0.2519	0.38859	0.45443
0.09398	0.02203	0.07829	0.06025	0.18447	0.27156	0.13374	0.25746	0.39375	0.46432
0.09611	0.02286	0.08007	0.06561	0.18608	0.27448	0.13678	0.263	0.39891	0.47412
0.09825	0.02367	0.08185	0.07098	0.1877	0.2774	0.13982	0.26854	0.40407	0.4838
0.10038	0.02447	0.08363	0.07634	0.18932	0.28026	0.14286	0.2741	0.40923	0.49342
0.10252	0.02526	0.08541	0.08167	0.19094	0.28313	0.1459	0.2796	0.41317	0.50056
0.10466	0.02606	0.08719	0.08703	0.19337	0.28741	0.14894	0.28669	0.41697	0.50765
0.10679	0.02686	0.08897	0.0924	0.19417	0.28884	0.15198	0.29528	0.42091	0.51468
0.10893	0.02765	0.09075	0.09777	0.1966	0.29315	0.15502	0.30378	0.42471	0.52167
0.11106	0.02845	0.09253	0.10314	0.19741	0.29459	0.15805	0.31228	0.42865	0.52864
0.1132	0.02925	0.09431	0.10851	0.19984	0.29892	0.16109	0.32077	0.43245	0.5356
0.11534	0.03004	0.09609	0.11388	0.20065	0.30036	0.16413	0.32925	0.43639	0.54254
0.11747	0.03083	0.09786	0.11925	0.20307	0.30467	0.16717	0.33772	0.44019	0.54947
0.11854	0.03122	0.09964	0.12461	0.20388	0.3061	0.17021	0.34618	0.44603	0.55983
0.12025	0.0318	0.10142	0.12999	0.20631	0.31038	0.17325	0.35464	0.45472	0.5754
0.12132	0.03222	0.1032	0.13536	0.20712	0.31181	0.17629	0.36309	0.46775	0.59867
0.1226	0.03264	0.10498	0.14073	0.20955	0.31603	0.17933	0.37154	0.48079	0.62138
0.12367	0.03303	0.10676	0.1461	0.21036	0.31744	0.18237	0.37998	0.49382	0.64336
0.12495	0.03342	0.10854	0.15148	0.21278	0.3216	0.18541	0.38841	0.50686	0.66505
0.12623	0.03381	0.11032	0.15685	0.21359	0.32299	0.18845	0.39682	0.51989	0.68638
0.1273	0.0342	0.1121	0.16223	0.21683	0.32842	0.19149	0.40523	0.53306	0.70738
0.12858	0.03458	0.11388	0.1676	0.22006	0.33375	0.19453	0.41362	0.5461	0.72829
0.12965	0.03497	0.11566	0.17298	0.2233	0.33903	0.19757	0.422	0.55913	0.74901
0.13093	0.03536	0.11744	0.17836	0.22654	0.34425	0.20061	0.43036	0.56891	0.76446
0.13221	0.03575	0.11922	0.18373	0.22977	0.34937	0.20365	0.43868	0.57868	0.77974
0.13392	0.03633	0.121	0.18868	0.23301	0.35437	0.20669	0.44696	0.58846	0.79489
0.13584	0.03692	0.12278	0.19346	0.23625	0.35928	0.20973	0.45525	0.59823	0.80993
0.13755	0.03751	0.12456	0.19822	0.23948	0.36418	0.21277	0.46353	0.60801	0.82483
0.13947	0.03809	0.12633	0.20297	0.24272	0.369	0.21581	0.4718	0.61779	0.83965
0.14139	0.03878	0.12811	0.20772	0.24595	0.37378	0.21884	0.48006	0.62756	0.8544
0.14374	0.03947	0.12989	0.21247	0.24919	0.37857	0.22188	0.48828	0.63734	0.86902
0.14588	0.04016	0.13167	0.21722	0.25243	0.38328	0.22492	0.49647	0.64725	0.88356
0.1478	0.04085	0.13345	0.22197	0.25566	0.38797	0.22796	0.50464	0.66191	0.90524
0.15015	0.04154	0.13523	0.22672	0.2589	0.39264	0.231	0.5128	0.67821	0.92909
0.15229	0.04223	0.13701	0.23148	0.26214	0.3973	0.23404	0.52094	0.6945	0.95284
0.15421	0.04293	0.13879	0.23623	0.26537	0.40198	0.23708	0.52909	0.71079	0.97629
0.15656	0.04362	0.14057	0.24099	0.26861	0.40666	0.24012	0.53719	0.72709	0.99928
0.15848	0.04431	0.14235	0.24574	0.27184	0.41133	0.24316	0.54518	0.74338	1.02175
0.16062	0.045	0.14413	0.2505	0.27508	0.41601	0.2462	0.55316	0.75967	1.04407
0.16296	0.04568	0.14591	0.25523	0.27832	0.42068	0.24924	0.56111	0.77597	1.06615
0.16489	0.04637	0.14769	0.25996	0.28155	0.42537	0.25228	0.56905	0.79226	1.08864
0.16724	0.04705	0.14947	0.26469	0.28479	0.43004	0.25532	0.57698	0.80855	1.11788
0.16937	0.04773	0.15125	0.26942	0.28803	0.43472	0.25836	0.58491	0.8167	1.13384
0.17129	0.04841	0.15302	0.27415	0.29126	0.43938	0.2614	0.59282	0.82485	1.1515
0.17343	0.04908	0.1548	0.27886	0.2945	0.44404	0.26444	0.60072	0.83299	1.16988
0.17578	0.04974	0.15658	0.28356	0.29773	0.44869	0.26748	0.60861	0.84114	1.18788
0.17792	0.05039	0.15836	0.28815	0.30097	0.45375	0.27052	0.61787	0.84929	1.20542
0.18005	0.05101	0.16014	0.29348	0.30421	0.45843	0.27356	0.62933	0.85743	1.22263
0.18197	0.0516	0.16192	0.29783	0.30744	0.46305	0.2766	0.64063	0.86558	1.24006
0.18368	0.05201	0.1637	0.30203	0.31068	0.46766	0.27964	0.65191	0.87373	1.25756
0.18518	0.05239	0.16548	0.30623	0.31392	0.47227	0.28267	0.66319	0.88187	1.27518
0.18689	0.05273	0.16726	0.31042	0.31715	0.47688	0.28571	0.67446	0.89002	1.29215
0.18859	0.05305	0.16904	0.31461	0.32039	0.48149	0.28875	0.68573	0.89817	1.30858
0.19009	0.05336	0.17082	0.31872	0.32362	0.4861	0.29179	0.69699	0.90631	1.32467
0.1918	0.05366	0.1726	0.32283	0.32686	0.4907	0.29483	0.70824	0.91446	1.34016
0.19329	0.05398	0.17438	0.32693	0.3301	0.49529	0.29787	0.71947	0.92668	1.36274
0.19543	0.05442	0.17616	0.33096	0.33333	0.49986	0.30091	0.73067	0.9389	1.38484
0.19757	0.05489	0.17794	0.33495	0.33657	0.50444	0.30395	0.74186	0.95112	1.40609
0.1997	0.05536	0.17972	0.3418	0.33981	0.50901	0.30699	0.75301	0.96741	1.43175
0.20184	0.05585	0.18149	0.34662	0.34304	0.51358	0.31003	0.76415	0.98371	1.45075
0.20397	0.05633	0.18327	0.35109	0.34628	0.51814	0.31307	0.77529	1	1.45763
0.20611	0.05682	0.18505	0.35534	0.34951	0.52269	0.31611	0.78643	1.01629	1.41853
0.20824	0.05731	0.18683	0.36026	0.35275	0.52724	0.31915	0.79757	1.01724	1.39724
0.21038	0.05781	0.18861	0.36499	0.35599	0.53179	0.32219	0.80871	1.01833	1.32828
0.21252	0.0583	0.19039	0.36962	0.35922	0.53633	0.32523	0.82582	1.0186	1.28744
0.21465	0.05879	0.19217	0.37417	0.36246	0.54085	0.32827	0.83808	1.01874	1.20559
0.21679	0.05928	0.19395	0.37864	0.3657	0.54537	0.33131	0.84956	1.01887	1.15192
0.21892	0.05977	0.19573	0.38305	0.36893	0.54989	0.33435	0.86081	1.01901	0.99731
0.22106	0.06026	0.19751	0.38739	0.37217	0.55442	0.33739	0.87198	1.01928	0.73292
0.2232	0.06075	0.19929	0.39168	0.3754	0.55894	0.34043	0.88312	1.01928	0.61761
0.22533	0.06123	0.20107	0.39591	0.37864	0.56347	0.34347	0.8942	1.01942	0.5745
0.22704	0.06159	0.20285	0.4001	0.38188	0.568	0.3465	0.90525	1.01942	0.5151
0.22853	0.06195	0.20463	0.40425	0.38511	0.57251	0.34954	0.91624	1.01942	0.43934
0.23003	0.06231	0.20641	0.40837	0.38835	0.57702	0.35258	0.92723	1.01955	0.35446
0.23174	0.06267	0.20819	0.41245	0.39159	0.58152	0.35562	0.93823	1.01969	0.27239
0.23323	0.06302	0.20996	0.41651	0.39482	0.58602	0.35866	0.94924	1.01982	0.24484
0.23494	0.06338	0.21174	0.42054	0.39806	0.5905	0.3617	0.96027	1.01982	0.2109
0.23665	0.06373	0.21352	0.42451	0.40129	0.59496	0.36474	0.97128	1.01996	0.17117
0.23815	0.06408	0.2153	0.4283	0.40453	0.59943	0.36778	0.98232	1.02023	0.12289
0.23985	0.06443	0.21708	0.43208	0.40777	0.60388	0.37082	0.99333	1.0205	0.06362
0.24135	0.06478	0.21886	0.43581	0.411	0.60831	0.37386	1.00434	1.02064	0.03863
0.24284	0.06512	0.22064	0.4395	0.41424	0.61273	0.3769	1.01533	1.02064	0.02929
0.24455	0.06546	0.22242	0.44286	0.41748	0.61716	0.37994	1.02623	1.02064	0.01852
0.24626	0.06581	0.2242	0.44589	0.42071	0.62159	0.38298	1.03713	1.02077	0.00803
0.24776	0.06615	0.22598	0.44898	0.42395	0.62602	0.38602	1.04807	1.02091	0.00268
0.24947	0.06649	0.22776	0.45218	0.42718	0.63045	0.38906	1.05902	1.02118	7.06365e-05
0.25096	0.06683	0.22954	0.45512	0.43042	0.63487	0.3921	1.06996	1.02145	-0.00121
0.25246	0.06716	0.23132	0.4579	0.43366	0.63929	0.39514	1.0809	1.02186	-0.00121
0.25459	0.06761	0.2331	0.46069	0.43689	0.64371	0.39818	1.09184	1.02254	-0.00121
0.25673	0.06806	0.23488	0.46371	0.44013	0.64812	0.40122	1.10278	1.02363	-0.00121
0.25908	0.06851	0.23665	0.46693	0.44337	0.65252	0.40426	1.11371	1.02525	-0.00121
0.26121	0.06896	0.23843	0.4703	0.4466	0.65692	0.40729	1.12463	1.02756	-0.00121
0.26335	0.06941	0.24021	0.47377	0.44984	0.66131	0.41033	1.13555	1.03109	-0.00121
0.26527	0.06985	0.24199	0.4773	0.45307	0.6657	0.41337	1.14645	1.03639	-0.00121
0.26741	0.07029	0.24377	0.48088	0.45631	0.67009	0.41641	1.15732	1.0444	-0.00122
0.26976	0.07073	0.24555	0.48445	0.45955	0.67448	0.41945	1.16817	1.05621	-0.00122
0.27189	0.07116	0.24733	0.48805	0.46278	0.67887	0.42249	1.17901	1.07251	-0.00123
0.27403	0.0716	0.24911	0.49165	0.46602	0.68325	0.42553	1.18985	1.0888	-0.00123
0.27595	0.07203	0.25089	0.49524	0.46926	0.68763	0.42857	1.2007	1.10509	-0.00124
0.27809	0.07247	0.25267	0.49885	0.47249	0.69201	0.43161	1.21154	1.12138	-0.00125
0.28022	0.0729	0.25445	0.50246	0.47573	0.69639	0.43465	1.22235	1.13768	-0.00125
0.28257	0.07334	0.25623	0.50608	0.47896	0.70077	0.43769	1.23313	1.15397	-0.00126
0.28471	0.07377	0.25801	0.5097	0.4822	0.70515	0.44073	1.24389
0.28684	0.0742	0.25979	0.51331	0.48544	0.70953	0.44377	1.25461
0.28877	0.07464	0.26157	0.51693	0.48867	0.71391	0.44681	1.26533
0.2909	0.07507	0.26335	0.52056	0.49191	0.71829	0.44985	1.27606
0.29325	0.07551	0.26512	0.52418	0.49515	0.72266	0.45289	1.2868
0.29539	0.07594	0.2669	0.52779	0.49838	0.727	0.45593	1.29754
0.29752	0.07632	0.26868	0.53141	0.50162	0.73135	0.45897	1.30823
0.29944	0.07677	0.27046	0.53501	0.50485	0.73569	0.46201	1.31894
0.30158	0.0772	0.27224	0.53861	0.50809	0.74002	0.46505	1.32963
0.30372	0.07762	0.27402	0.5422	0.51133	0.74435	0.46809	1.3403
0.30607	0.07804	0.2758	0.5458	0.51456	0.74867	0.47112	1.351
0.3082	0.07846	0.27758	0.54938	0.5178	0.75299	0.47416	1.36171
0.31034	0.08015	0.27936	0.55297	0.52104	0.7573	0.4772	1.37242
0.31226	0.08256	0.28114	0.55655	0.52427	0.76327	0.48024	1.38313
0.3144	0.08473	0.28292	0.56014	0.52751	0.77198	0.48328	1.39385
0.31674	0.08688	0.2847	0.56372	0.53074	0.78009	0.48632	1.40456
0.31888	0.089	0.28648	0.5673	0.53398	0.78803	0.48936	1.41526
0.32102	0.0911	0.28826	0.57088	0.53722	0.7959	0.4924	1.42596
0.32294	0.09317	0.29004	0.57446	0.54045	0.80371	0.49544	1.43665
0.32507	0.09521	0.29181	0.57804	0.54369	0.81149	0.49848	1.44732
0.32721	0.09721	0.29359	0.58162	0.54693	0.81922	0.50152	1.45799
0.32956	0.09916	0.29537	0.5852	0.55016	0.82691	0.50456	1.46866
0.3317	0.10097	0.29715	0.58878	0.5534	0.83456	0.5076	1.47932
0.33383	0.10268	0.29893	0.59235	0.55663	0.84217	0.51064	1.48997
0.33575	0.10429	0.30071	0.59593	0.55987	0.84975	0.51368	1.50061
0.33789	0.10584	0.30249	0.5995	0.56311	0.85729	0.51672	1.51124
0.34003	0.10739	0.30427	0.60306	0.56634	0.86481	0.51976	1.52186
0.34216	0.109	0.30605	0.60661	0.56958	0.8723	0.5228	1.53247
0.3443	0.11065	0.30783	0.61016	0.57282	0.88179	0.52584	1.54307
0.34665	0.11233	0.30961	0.6137	0.57605	0.90238	0.52888	1.55365
0.34878	0.11401	0.31139	0.61725	0.57929	0.91892	0.53191	1.56423
0.35092	0.1157	0.31317	0.6208	0.58252	0.9338	0.53495	1.5748
0.35305	0.11738	0.31495	0.62434	0.58576	0.94776	0.53799	1.58536
0.35519	0.11905	0.31673	0.62788	0.589	0.96113	0.54103	1.59591
0.35711	0.12071	0.31851	0.63141	0.59223	0.97411	0.54407	1.60643
0.35925	0.12235	0.32028	0.63492	0.59547	0.98681	0.54711	1.61696
0.36138	0.12399	0.32206	0.63842	0.59871	0.99928	0.55015	1.62749
0.36352	0.12563	0.32384	0.64192	0.60194	1.01158	0.55319	1.63802
0.36566	0.12725	0.32562	0.64542	0.60518	1.02373	0.55623	1.64853
0.36779	0.12887	0.3274	0.64892	0.60841	1.03577	0.55927	1.65903
0.37014	0.13047	0.32918	0.65242	0.61165	1.04772	0.56231	1.66953
0.37228	0.13206	0.33096	0.65591	0.61489	1.05961	0.56535	1.68003
0.37441	0.13362	0.33274	0.65941	0.61812	1.07143	0.56839	1.69051
0.37655	0.13514	0.33452	0.6629	0.62136	1.08319	0.57143	1.70098
0.37868	0.13657	0.3363	0.66639	0.6246	1.09488	0.57447	1.71145
0.38061	0.13785	0.33808	0.66985	0.62783	1.1065	0.57751	1.7219
0.38274	0.13894	0.33986	0.6733	0.63107	1.11805	0.58055	1.73235
0.38488	0.1399	0.34164	0.67675	0.6343	1.1295	0.58359	1.7428
0.38701	0.14085	0.34342	0.68019	0.63754	1.1409	0.58663	1.75323
0.38915	0.14185	0.3452	0.68363	0.64078	1.15226	0.58967	1.76367
0.39129	0.14292	0.34698	0.68707	0.64401	1.1636	0.59271	1.7741
0.39364	0.14402	0.34875	0.69051	0.64725	1.17495	0.59574	1.78453
0.39577	0.14515	0.35053	0.69394	0.65049	1.18629	0.59878	1.79496
0.39791	0.14629	0.35231	0.69738	0.65372	1.19762	0.60182	1.80536
0.40004	0.14745	0.35409	0.70079	0.65696	1.20894	0.60486	1.81576
0.40218	0.14862	0.35587	0.70419	0.66019	1.22028	0.6079	1.82614
0.4041	0.14979	0.35765	0.70759	0.66343	1.23161	0.61094	1.83651
0.40624	0.15097	0.35943	0.71098	0.66667	1.24291	0.61398	1.84689
0.40837	0.15215	0.36121	0.71436	0.6699	1.25416	0.61702	1.85727
0.41051	0.15333	0.36299	0.71775	0.67314	1.26537	0.62006	1.86765
0.41264	0.15448	0.36477	0.72113	0.67638	1.27653	0.6231	1.87802
0.41478	0.15564	0.36655	0.72451	0.67961	1.28766	0.62614	1.88837
0.41713	0.15681	0.36833	0.72788	0.68285	1.29876	0.62918	1.8986
0.41927	0.15799	0.37011	0.73126	0.68608	1.30985	0.63222	1.90881
0.4214	0.15917	0.37189	0.73461	0.68932	1.32093	0.63526	1.91899
0.42354	0.16035	0.37367	0.73795	0.69256	1.33199	0.6383	1.92916
0.42567	0.16153	0.37544	0.74129	0.69579	1.34306	0.64134	1.93933
0.4276	0.16271	0.37722	0.74461	0.69903	1.35412	0.64438	1.94955
0.42973	0.1639	0.379	0.74792	0.70227	1.36518	0.64742	1.95978
0.43187	0.16508	0.38078	0.75123	0.7055	1.37623	0.65046	1.96995
0.434	0.16626	0.38256	0.75453	0.70874	1.38727	0.6535	1.98018
0.43614	0.16745	0.38434	0.75782	0.71197	1.39828	0.65653	1.99041
0.43827	0.16863	0.38612	0.76112	0.71521	1.40924	0.65957	2.00063
0.44062	0.16981	0.3879	0.76441	0.71845	1.42017	0.66261	2.01084
0.44276	0.171	0.38968	0.7677	0.72168	1.43107	0.66565	2.02102
0.4449	0.17218	0.39146	0.77098	0.72492	1.44192	0.66869	2.03119
0.44703	0.17336	0.39324	0.77425	0.72816	1.45277	0.67173	2.04132
0.44917	0.17454	0.39502	0.77752	0.73139	1.46359	0.67477	2.05143
0.45109	0.17572	0.3968	0.78077	0.73463	1.47441	0.67781	2.06146
0.45323	0.17689	0.39858	0.78402	0.73786	1.48521	0.68085	2.0715
0.45536	0.17806	0.40036	0.78725	0.7411	1.49599	0.68389	2.0816
0.4575	0.17922	0.40214	0.79047	0.74434	1.50674	0.68693	2.0917
0.45963	0.18284	0.40391	0.7937	0.74757	1.51747	0.68997	2.10181
0.46177	0.18773	0.40569	0.79692	0.75081	1.52817	0.69301	2.1119
0.46412	0.19235	0.40747	0.80013	0.75405	1.53882	0.69605	2.12198
0.46625	0.19686	0.40925	0.80334	0.75728	1.54945	0.69909	2.13202
0.46839	0.2013	0.41103	0.80755	0.76052	1.56007	0.70213	2.14199
0.47053	0.20568	0.41281	0.81314	0.76375	1.57069	0.70517	2.15198
0.47266	0.21002	0.41459	0.8181	0.76699	1.58131	0.70821	2.16197
0.47458	0.21429	0.41637	0.82291	0.77023	1.59191	0.71125	2.17196
0.47672	0.21851	0.41815	0.82763	0.77346	1.6025	0.71429	2.18193
0.47886	0.22268	0.41993	0.8323	0.7767	1.6131	0.71733	2.19185
0.48099	0.22684	0.42171	0.83694	0.77994	1.62368	0.72036	2.20174
0.48313	0.23098	0.42349	0.84155	0.78317	1.63424	0.7234	2.21163
0.48526	0.23511	0.42527	0.84614	0.78641	1.64479	0.72644	2.22182
0.48761	0.23924	0.42705	0.85072	0.78964	1.65531	0.72948	2.23237
0.48975	0.24335	0.42883	0.85529	0.79288	1.6658	0.73252	2.24277
0.49188	0.24743	0.4306	0.85985	0.79612	1.67628	0.73556	2.25313
0.49402	0.25151	0.43238	0.86438	0.79935	1.68673	0.7386	2.26347
0.49616	0.25557	0.43416	0.86888	0.80259	1.6972	0.74164	2.27379
0.49808	0.2596	0.43594	0.87333	0.80583	1.70766	0.74468	2.28407
0.50021	0.26329	0.43772	0.87777	0.80906	1.71811	0.74772	2.29431
0.50235	0.26704	0.4395	0.88221	0.8123	1.72858	0.75076	2.30458
0.50449	0.27082	0.44128	0.88663	0.81553	1.73902	0.7538	2.31485
0.50662	0.2746	0.44306	0.89106	0.81877	1.74943	0.75684	2.32511
0.50876	0.27837	0.44484	0.89549	0.82201	1.75982	0.75988	2.33534
0.51111	0.2821	0.44662	0.89988	0.82524	1.77018	0.76292	2.34558
0.51324	0.2857	0.4484	0.90415	0.82848	1.7805	0.76596	2.35581
0.51538	0.2891	0.45018	0.90839	0.83172	1.79079	0.769	2.36606
0.51751	0.29248	0.45196	0.91264	0.83495	1.80105	0.77204	2.3763
0.51965	0.29585	0.45374	0.91688	0.83819	1.81127	0.77508	2.38652
0.52157	0.2992	0.45552	0.92115	0.84142	1.82148	0.77812	2.39672
0.52371	0.30254	0.4573	0.92541	0.84466	1.83168	0.78116	2.40691
0.52584	0.30586	0.45907	0.92968	0.8479	1.84188	0.78419	2.41707
0.52798	0.30909	0.46085	0.93394	0.85113	1.85204	0.78723	2.4272
0.53012	0.31227	0.46263	0.93819	0.85437	1.86218	0.79027	2.43733
0.53225	0.31542	0.46441	0.94242	0.85761	1.87229	0.79331	2.44746
0.5346	0.31855	0.46619	0.94664	0.86084	1.88235	0.79635	2.45758
0.53674	0.32166	0.46797	0.95085	0.86408	1.89241	0.79939	2.4677
0.53823	0.32399	0.46975	0.95505	0.86731	1.90248	0.80243	2.4778
0.53973	0.32631	0.47153	0.95924	0.87055	1.91254	0.80547	2.48791
0.54144	0.32862	0.47331	0.96342	0.87379	1.92259	0.80851	2.49804
0.54314	0.33091	0.47509	0.96758	0.87702	1.93264	0.81155	2.50817
0.54464	0.33318	0.47687	0.97175	0.88026	1.94266	0.81459	2.51826
0.54635	0.33541	0.47865	0.97772	0.8835	1.95253	0.81763	2.52835
0.54784	0.33755	0.48043	0.98643	0.88673	1.96229	0.82067	2.53843
0.54934	0.33967	0.48221	0.99367	0.88997	1.97197	0.82371	2.54847
0.55105	0.34179	0.48399	1.00053	0.8932	1.98161	0.82675	2.56059
0.55276	0.3439	0.48577	1.0072	0.89644	1.9912	0.82979	2.57196
0.55425	0.34601	0.48754	1.01378	0.89968	2.00075	0.83283	2.58319
0.55575	0.34813	0.48932	1.0203	0.90291	2.01025	0.83587	2.59438
0.55745	0.35024	0.4911	1.0268	0.90615	2.01973	0.83891	2.60555
0.55895	0.35236	0.49288	1.03328	0.90939	2.02918	0.84195	2.61669
0.56066	0.35449	0.49466	1.03975	0.91262	2.0386	0.84498	2.62782
0.56237	0.35661	0.49644	1.04622	0.91586	2.04797	0.84802	2.63891
0.56386	0.35874	0.49822	1.05268	0.91909	2.05728	0.85106	2.65
0.56536	0.36087	0.5	1.05913	0.92233	2.06652	0.8541	2.66106
0.56707	0.36299	0.50178	1.06558	0.92557	2.07566	0.85714	2.67211
0.56856	0.36512	0.50356	1.072	0.9288	2.08482	0.86018	2.68316
0.57027	0.36724	0.50534	1.07843	0.93204	2.09397	0.86322	2.69415
0.57198	0.36936	0.50712	1.08486	0.93528	2.10307	0.86626	2.70513
0.57347	0.37149	0.5089	1.09129	0.93851	2.11207	0.8693	2.71609
0.57497	0.37361	0.51068	1.0977	0.94175	2.12093	0.87234	2.72707
0.57668	0.37573	0.51246	1.1041	0.94498	2.12969	0.87538	2.73803
0.57839	0.37779	0.51423	1.11051	0.94822	2.13829	0.87842	2.74893
0.57988	0.37983	0.51601	1.11691	0.95146	2.14674	0.88146	2.75981
0.58159	0.38186	0.51779	1.12331	0.95469	2.15488	0.8845	2.77076
0.58308	0.38389	0.51957	1.12969	0.95793	2.1626	0.88754	2.78167
0.58458	0.38592	0.52135	1.13607	0.96117	2.16994	0.89058	2.79254
0.58629	0.38795	0.52313	1.14245	0.9644	2.1771	0.89362	2.80337
0.588	0.38998	0.52491	1.14882	0.96764	2.18429	0.89666	2.81411
0.59013	0.3927	0.52669	1.1552	0.97087	2.1916	0.8997	2.82482
0.59205	0.39541	0.52847	1.16157	0.97411	2.19908	0.90274	2.83549
0.59419	0.39812	0.53025	1.16792	0.97735	2.20667	0.90578	2.84613
0.59633	0.40086	0.53203	1.17427	0.98058	2.21433	0.90881	2.85673
0.59846	0.40364	0.53381	1.18059	0.98382	2.22194	0.91185	2.86732
0.6006	0.40642	0.53559	1.1869	0.98706	2.2293	0.91489	2.87793
0.60273	0.4092	0.53737	1.19323	0.99029	2.23609	0.91793	2.88861
0.60508	0.41198	0.53915	1.19955	0.99353	2.24162	0.92097	2.89922
0.60722	0.41475	0.54093	1.20586	0.99676	2.24485	0.92401	2.90981
0.60935	0.41752	0.5427	1.21217	1	2.24505	0.92705	2.92032
0.61149	0.42029	0.54448	1.21848	1.00324	2.24214	0.93009	2.9307
0.61363	0.42305	0.54626	1.22479	1.00647	2.23494	0.93313	2.94105
0.61555	0.42582	0.54804	1.23109	1.00971	2.21661	0.93617	2.95146
0.61768	0.42858	0.54982	1.2374	1.01295	2.17694	0.93921	2.96186
0.61982	0.43134	0.5516	1.2437	1.01618	2.11184	0.94225	2.97217
0.62196	0.4341	0.55338	1.24999	1.01942	2.01941	0.94529	2.98244
0.62409	0.43684	0.55516	1.25626	1.02265	1.89283	0.94833	2.9926
0.62623	0.43958	0.55694	1.26256	1.02589	1.7172	0.95137	3.00271
0.62858	0.44232	0.55872	1.26882	1.02913	1.47965	0.95441	3.01275
0.63071	0.44506	0.5605	1.2751	1.03236	1.14187	0.95745	3.02265
0.63285	0.44776	0.56228	1.28137	1.03246	1.10614	0.96049	3.03244
0.63499	0.45047	0.56406	1.28763	1.03256	1.07039	0.96353	3.0421
0.63712	0.45318	0.56584	1.29388	1.03264	1.04359	0.96657	3.05156
0.63904	0.45589	0.56762	1.30013	1.0327	1.02348	0.9696	3.06078
0.64118	0.45859	0.5694	1.30637	1.03275	1.00337	0.97264	3.06974
0.64331	0.46129	0.57117	1.31262	1.03281	0.98326	0.97568	3.0785
0.64545	0.46398	0.57295	1.31885	1.0329	0.95309	0.97872	3.087
0.64759	0.46666	0.57473	1.32504	1.03302	0.90786	0.98176	3.09513
0.64972	0.46933	0.57651	1.33122	1.03322	0.84002	0.9848	3.1028
0.65207	0.47199	0.57829	1.33741	1.0335	0.73824	0.98784	3.11783
0.65421	0.47464	0.58007	1.34359	1.03394	0.58556	0.99088	3.12603
0.65634	0.47728	0.58185	1.34977	1.03458	0.35653	0.99392	3.13177
0.65848	0.47991	0.58363	1.35596	1.0356	-0.0019	0.99696	3.13652
0.66062	0.48254	0.58541	1.36214	1.03712	-0.00268	1	3.14693
0.66254	0.48516	0.58719	1.36832	1.03883	-0.00356	1.00304	3.13239
0.66467	0.48777	0.58897	1.3745	1.04141	-0.00362	1.00608	3.09818
0.66681	0.49038	0.59075	1.38067	1.04207	-0.00363	1.00912	3.03451
0.66916	0.493	0.59253	1.38682	1.04531	-0.00364	1.01216	2.85867
0.67108	0.49561	0.59431	1.39298	1.04854	-0.00364	1.0152	2.49514
0.67343	0.49823	0.59609	1.39913	1.05178	-0.00364	1.01824	1.87967
0.67535	0.50084	0.59786	1.40527	1.05502	-0.00364	1.02128	0
0.6777	0.50346	0.59964	1.41141	1.05825	-0.00364	1.02128	0
0.67962	0.50609	0.60142	1.41755	1.06149	-0.00364	1.11449	0
0.68197	0.50871	0.6032	1.42368	1.06472	-0.00364	1.21581	0
0.6839	0.51133	0.60498	1.42982	1.06796	-0.00364
0.68603	0.51395	0.60676	1.43595	1.0712	-0.00364
0.68838	0.51657	0.60854	1.44208	1.07443	-0.00364
0.6903	0.51919	0.61032	1.44821	1.07767	-0.00364
0.69265	0.52179	0.6121	1.45435	1.08091	-0.00364
0.69457	0.5244	0.61388	1.46046	1.08414	-0.00364
0.69692	0.527	0.61566	1.46657	1.08738	-0.00364
0.69885	0.52984	0.61744	1.47267	1.09061	-0.00364
0.7012	0.53255	0.61922	1.47876	1.09385	-0.00364
0.70312	0.53523	0.621	1.48485	1.09709	-0.00364
0.70547	0.53787	0.62278	1.49092	1.10032	-0.00364
0.70739	0.54049	0.62456	1.49699	1.10356	-0.00364
0.70953	0.5431	0.62633	1.50304	1.1068	-0.00364
0.71188	0.54569	0.62811	1.50912	1.11003	-0.00364
0.7138	0.54827	0.62989	1.51517	1.11327	-0.00363
0.71615	0.55084	0.63167	1.52123	1.1165	-0.00363
0.71807	0.5534	0.63345	1.52728	1.11974	-0.00363
0.72042	0.55595	0.63523	1.53332	1.12298	-0.00363
0.72234	0.5585	0.63701	1.53935	1.12621	-0.00363
0.72469	0.56105	0.63879	1.54537	1.12945	-0.00363
0.72661	0.56359	0.64057	1.55139	1.13269	-0.00363
0.72896	0.56612	0.64235	1.5574	1.13592	-0.00362
0.73088	0.56865	0.64413	1.5634	1.13916	-0.00362
0.73302	0.57117	0.64591	1.5694	1.14239	-0.00362
0.73537	0.57369	0.64769	1.57539	1.14563	-0.00362
0.73729	0.57621	0.64947	1.58137	1.14887	-0.00362
0.73964	0.57871	0.65125	1.58735	1.1521	-0.00361
0.74156	0.58121	0.65302	1.59333	1.15534	-0.00361
0.74391	0.5837	0.6548	1.59931	1.15858	-0.00361
0.74584	0.5862	0.65658	1.60526	1.16181	-0.0036
0.74818	0.58869	0.65836	1.61121	1.16505	-0.0036
0.75011	0.59119	0.66014	1.61716	1.16828	-0.0036
0.75246	0.59368	0.66192	1.62311	1.17152	-0.0036
0.75438	0.59617	0.6637	1.62905	1.17476	-0.00359
0.75651	0.59866	0.66548	1.63498	1.17799	-0.00359
0.75886	0.60116	0.66726	1.64091	1.18123	-0.00359
0.76079	0.60367	0.66904	1.64683	1.18447	-0.00358
0.76314	0.60617	0.67082	1.65275	1.1877	-0.00358
0.76506	0.60867	0.6726	1.65865	1.19094	-0.00358
0.76741	0.61118	0.67438	1.66454	1.19417	-0.00357
0.76933	0.61369	0.67616	1.67043	1.19741	-0.00357
0.77168	0.6162	0.67794	1.67632	1.20065	-0.00357
0.7736	0.61869	0.67972	1.6822	1.20388	-0.00356
0.77595	0.62118	0.68149	1.68808	1.20712	-0.00356
0.77787	0.62366	0.68327	1.69396	1.21036	-0.00355
0.78001	0.62616	0.68505	1.69984	1.21359	-0.00355
0.78236	0.62869	0.68683	1.70572	1.21683	-0.00355
0.78428	0.63121	0.68861	1.7116	1.22006	-0.00354
0.78663	0.63374	0.69039	1.71747	1.2233	-0.00354
0.78855	0.63625	0.69217	1.72334	1.22654	-0.00353
0.7909	0.63876	0.69395	1.7292	1.22977	-0.00353
0.79282	0.64128	0.69573	1.73504	1.23301	-0.00353
0.79517	0.64379	0.69751	1.74086	1.23625	-0.00352
0.7971	0.6463	0.69929	1.7467	1.23948	-0.00352
0.79944	0.64882	0.70107	1.75252	1.24272	-0.00351
0.80137	0.65135	0.70285	1.75832	1.24595	-0.00351
0.8035	0.65388	0.70463	1.76411	1.24919	-0.0035
0.80585	0.65641	0.70641	1.7699	1.25243	-0.0035
0.80777	0.65894	0.70819	1.77569	1.25566	-0.0035
0.81012	0.6615	0.70996	1.78147	1.2589	-0.00349
0.81205	0.66406	0.71174	1.78725	1.26214	-0.00349
0.8144	0.66661	0.71352	1.79303	1.26537	-0.00348
0.81632	0.66915	0.7153	1.7988	1.26861	-0.00348
0.81867	0.67167	0.71708	1.80457	1.27184	-0.00347
0.82059	0.67418	0.71886	1.81033	1.27508	-0.00347
0.82294	0.67668	0.72064	1.81608	1.27832	-0.00346
0.82486	0.67916	0.72242	1.82183	1.28155	-0.00346
0.827	0.68164	0.7242	1.82755	1.28479	-0.00345
0.82935	0.68411	0.72598	1.83326	1.28803	-0.00345
0.83127	0.68657	0.72776	1.83896	1.29126	-0.00344
0.83362	0.68911	0.72954	1.84467	1.2945	-0.00344
0.83554	0.69165	0.73132	1.85037	1.29773	-0.00343
0.83789	0.69418	0.7331	1.85606	1.30097	-0.00343
0.83981	0.69669	0.73488	1.86174	1.30421	-0.00342
0.84216	0.6992	0.73665	1.86739	1.30744	-0.00342
0.84408	0.70168	0.73843	1.873	1.31068	-0.00341
0.84643	0.70416	0.74021	1.87861	1.31392	-0.0034
0.84836	0.70663	0.74199	1.88422	1.31715	-0.0034
0.85049	0.70909	0.74377	1.88982	1.32039	-0.00339
0.85284	0.71154	0.74555	1.89541	1.32362	-0.00339
0.85476	0.71406	0.74733	1.901	1.32686	-0.00338
0.85711	0.71744	0.74911	1.90657	1.3301	-0.00338
0.85903	0.72072	0.75089	1.91213	1.33333	-0.00337
0.86138	0.72396	0.75267	1.91769	1.33657	-0.00337
0.86331	0.7272	0.75445	1.92324	1.33981	-0.00336
0.86566	0.73041	0.75623	1.92879	1.34304	-0.00336
0.86758	0.73362	0.75801	1.93433	1.34628	-0.00335
0.86993	0.73681	0.75979	1.93987	1.34951	-0.00334
0.87185	0.73999	0.76157	1.94541	1.35275	-0.00334
0.87399	0.74316	0.76335	1.95094	1.35599	-0.00333
0.87633	0.74632	0.76512	1.95646	1.35922	-0.00333
0.87826	0.74947	0.7669	1.96196	1.36246	-0.00332
0.88061	0.75366	0.76868	1.96743	1.3657	-0.00332
0.88253	0.76046	0.77046	1.97288	1.36893	-0.00331
0.88488	0.76679	0.77224	1.97832	1.37217	-0.0033
0.8868	0.7729	0.77402	1.98377	1.3754	-0.0033
0.88915	0.77885	0.7758	1.9892	1.37864	-0.00329
0.89107	0.78469	0.77758	1.99463	1.38188	-0.00329
0.89342	0.79044	0.77936	2.00004	1.38511	-0.00328
0.89534	0.79612	0.78114	2.00543	1.38835	-0.00327
0.89748	0.80175	0.78292	2.0108	1.39159	-0.00327
0.89983	0.80731	0.7847	2.01615	1.39482	-0.00326
0.90175	0.8128	0.78648	2.02149	1.39806	-0.00326
0.9041	0.81826	0.78826	2.02683	1.40129	-0.00325
0.90602	0.8237	0.79004	2.03215	1.40453	-0.00324
0.90837	0.82911	0.79181	2.03749	1.40777	-0.00324
0.91029	0.83448	0.79359	2.04281	1.411	-0.00323
0.91264	0.83981	0.79537	2.04812	1.41424	-0.00323
0.91457	0.84509	0.79715	2.05342	1.41748	-0.00322
0.91692	0.85031	0.79893	2.05871	1.42071	-0.00321
0.91884	0.8555	0.80071	2.06401	1.42395	-0.00321
0.92097	0.86068	0.80249	2.06929	1.42718	-0.0032
0.92332	0.86585	0.80427	2.07456	1.43042	-0.0032
0.92525	0.87104	0.80605	2.07981	1.43366	-0.00319
0.9276	0.87622	0.80783	2.08505	1.43689	-0.00318
0.92952	0.88141	0.80961	2.09029	1.44013	-0.00318
0.93187	0.8866	0.81139	2.09552	1.44337	-0.00317
0.93379	0.89179	0.81317	2.10074	1.4466	-0.00317
0.93614	0.89697	0.81495	2.10596	1.44984	-0.00316
0.93806	0.90212	0.81673	2.11114	1.45307	-0.00315
0.94041	0.90685	0.81851	2.11631	1.45631	-0.00315
0.94233	0.91141	0.82028	2.12144	1.45955	-0.00314
0.94447	0.91586	0.82206	2.12656	1.46278	-0.00313
0.94682	0.92016	0.82384	2.13166	1.46602	-0.00313
0.94874	0.92424	0.82562	2.13675	1.46926	-0.00312
0.95109	0.92806	0.8274	2.14182	1.47249	-0.00312
0.95301	0.93167	0.82918	2.14687	1.47573	-0.00311
0.95536	0.93517	0.83096	2.15192	1.47896	-0.0031
0.95728	0.93867	0.83274	2.15696	1.4822	-0.0031
0.95963	0.94223	0.83452	2.16198	1.48544	-0.00309
0.96155	0.94587	0.8363	2.16701	1.48867	-0.00308
0.9639	0.94956	0.83808	2.17202	1.49191	-0.00308
0.96583	0.95325	0.83986	2.17703	1.49515	-0.00307
0.96796	0.95687	0.84164	2.18201	1.49838	-0.00306
0.97031	0.96034	0.84342	2.18697	1.50162	-0.00306
0.97223	0.96362	0.8452	2.19193	1.50485	-0.00305
0.97458	0.96672	0.84698	2.19687	1.50809	-0.00305
0.97651	0.96971	0.84875	2.2018	1.51133	-0.00304
0.97886	0.97269	0.85053	2.20671	1.51456	-0.00303
0.98078	0.97566	0.85231	2.2116	1.5178	-0.00303
0.98313	0.97864	0.85409	2.21647	1.52104	-0.00302
0.98505	0.9816	0.85587	2.22131	1.52427	-0.00301
0.9874	0.98448	0.85765	2.22612	1.52751	-0.00301
0.98932	0.98723	0.85943	2.2309	1.53074	-0.003
0.99146	0.98966	0.86121	2.23565	1.53398	-0.00299
0.99381	0.99176	0.86299	2.24035	1.53722	-0.00299
0.99573	0.99365	0.86477	2.24506	1.54045	-0.00298
0.99808	0.99543	0.86655	2.24976	1.54369	-0.00298
1	0.99701	0.86833	2.25445	1.54693	-0.00297
1.00235	0.99791	0.87011	2.25913	1.55016	-0.00296
1.00427	0.99682	0.87189	2.26379	1.5534	-0.00296
1.00662	0.99029	0.87367	2.26845	1.55663	-0.00295
1.00854	0.97228	0.87544	2.27309	1.55987	-0.00294
1.01089	0.93327	0.87722	2.27772	1.56311	-0.00294
1.01303	0.85923	0.879	2.28233	1.56634	-0.00293
1.01495	0.73274	0.88078	2.28694	1.56958	-0.00292
1.0173	0.49643	0.88256	2.29153	1.57282	-0.00292
1.01773	0.39364	0.88434	2.29611	1.57605	-0.00291
1.01858	0.12175	0.88612	2.30066	1.57929	-0.0029
1.0188	0.05573	0.8879	2.30516	1.58252	-0.0029
1.01922	0.01887	0.88968	2.30963	1.58576	-0.00289
1.01986	0.00307	0.89146	2.31408	1.589	-0.00289
1.02093	-8.03993e-05	0.89324	2.31852	1.59223	-0.00288
1.02243	-0.000198552	0.89502	2.32293	1.59547	-0.00287
1.02456	-0.000206631	0.8968	2.3273	1.59871	-0.00287
1.0267	-0.000219294	0.89858	2.33166	1.60194	-0.00286
1.02883	-0.000220247	0.90036	2.336	1.60518	-0.00285
1.03097	-0.000221302	0.90214	2.34033	1.60841	-0.00285
1.03311	-0.000222208	0.90391	2.34464	1.61165	-0.00284
1.03524	-0.000223101	0.90569	2.34895	1.61489	-0.00283
1.03738	-0.000223997	0.90747	2.35322	1.61812	-0.00283
1.03951	-0.000224883	0.90925	2.35748	1.62136	-0.00282
1.04165	-0.000225768	0.91103	2.36173	1.6246	-0.00282
1.04378	-0.000226642	0.91281	2.36593	1.62783	-0.00281
1.04592	-0.000227525	0.91459	2.37006	1.63107	-0.0028
1.04806	-0.00022842	0.91637	2.37415	1.6343	-0.0028
1.05019	-0.000229296	0.91815	2.3782	1.63754	-0.00279
1.05233	-0.000230161	0.91993	2.38222	1.64078	-0.00278
1.05446	-0.000231032	0.92171	2.38621	1.64401	-0.00278
1.0566	-0.000231811	0.92349	2.39019	1.64725	-0.00277
1.05874	-0.000232672	0.92527	2.39413	1.65049	-0.00277
1.06087	-0.000233527	0.92705	2.39801	1.65372	-0.00276
1.06301	-0.000234388	0.92883	2.40187	1.65696	-0.00275
1.06514	-0.000235243	0.9306	2.40569	1.66019	-0.00275
1.06728	-0.000236098	0.93238	2.40948	1.66343	-0.00274
1.06941	-0.000236941	0.93416	2.41321	1.66667	-0.00273
1.07155	-0.000237791	0.93594	2.41683	1.6699	-0.00273
1.07369	-0.000238636	0.93772	2.4204	1.67314	-0.00272
1.07582	-0.000239483	0.9395	2.42399	1.67638	-0.00272
1.07796	-0.000240314	0.94128	2.42758	1.67961	-0.00271
1.08009	-0.000241157	0.94306	2.43115	1.68285	-0.0027
1.08223	-0.000241992	0.94484	2.43471	1.68608	-0.0027
1.08437	-0.000242825	0.94662	2.43824	1.68932	-0.00269
1.0865	-0.00024365	0.9484	2.44169	1.69256	-0.00268
1.08864	-0.000244482	0.95018	2.44503	1.69579	-0.00268
1.09077	-0.000245305	0.95196	2.44831	1.69903	-0.00267
1.09291	-0.000246253	0.95374	2.45154	1.70227	-0.00267
1.09504	-0.000246985	0.95552	2.45474	1.7055	-0.00266
1.09718	-0.000247819	0.9573	2.45793	1.70874	-0.00265
1.09932	-0.000248632	0.95907	2.46182	1.71197	-0.00265
1.10145	-0.000249445	0.96085	2.46615	1.71521	-0.00264
1.10359	-0.000250252	0.96263	2.47039	1.71845	-0.00264
1.10572	-0.000251064	0.96441	2.4744	1.72168	-0.00263
1.10786	-0.000251868	0.96619	2.47831	1.72492	-0.00262
1.11	-0.000252673	0.96797	2.48218	1.72816	-0.00262
1.11213	-0.000253468	0.96975	2.48603	1.73139	-0.00261
1.11427	-0.00025427	0.97153	2.48985	1.73463	-0.00261
1.1164	-0.000255065	0.97331	2.4935	1.73786	-0.0026
1.11854	-0.000255784	0.97509	2.49702	1.7411	-0.00259
1.12067	-0.000256488	0.97687	2.50049	1.74434	-0.00259
1.12281	-0.00025728	0.97865	2.50392	1.74757	-0.00258
1.12495	-0.000258064	0.98043	2.50734	1.75081	-0.00257
1.12708	-0.00025885	0.98221	2.51063	1.75405	-0.00257
1.12922	-0.000259546	0.98399	2.51361	1.75728	-0.00256
1.13135	-0.000260331	0.98577	2.51643	1.76052	-0.00256
1.13349	-0.000261106	0.98754	2.5192	1.76375	-0.00255
1.13563	-0.000261882	0.98932	2.52183	1.76699	-0.00254
1.13776	-0.000262567	0.9911	2.52437	1.77023	-0.00254
1.1399	-0.000263341	0.99288	2.52642	1.77346	-0.00253
1.14203	-0.000264113	0.99466	2.52776	1.7767	-0.00253
1.14417	-0.000264877	0.99644	2.52853	1.77994	-0.00252
1.1463	-0.000265636	0.99822	2.52852	1.78317	-0.00251
1.14844	-0.000266401	1	2.52609	1.78641	-0.00251
1.15058	-0.000267159	1.00178	2.52057	1.78964	-0.0025
1.15271	-0.000267916	1.00356	2.50437	1.79288	-0.0025
1.15485	-0.000268662	1.00534	2.42941	1.79612	-0.00249
1.15698	-0.000269418	1.00712	1.27375	1.79935	-0.00249
1.15912	-0.000270086	1.0089	0.06338	1.80259	-0.00248
1.16126	-0.000270835	1.01068	-0.00107	1.80583	-0.00247
1.16339	-0.000271573	1.01246	-0.00226	1.80906	-0.00247
1.16553	-0.000272318	1.01423	-0.00254	1.8123	-0.00246
1.16766	-0.00027306	1.01601	-0.00259	1.81553	-0.00246
1.1698	-0.000273918	1.01779	-0.00261	1.81877	-0.00245
1.17194	-0.00027465	1.01957	-0.00261	1.82201	-0.00244
1.17407	-0.000275386	1.02135	-0.00261	1.82524	-0.00244
1.17621	-0.000276116	1.02313	-0.00261	1.82848	-0.00243
1.17834	-0.000276848	1.02491	-0.00261	1.83172	-0.00243
1.18048	-0.000277572	1.02669	-0.00261	1.83495	-0.00242
1.18261	-0.000278298	1.02847	-0.00261	1.83819	-0.00242
1.18475	-0.000279022	1.03025	-0.00261	1.84142	-0.00241
1.18689	-0.000279743	1.03203	-0.00261	1.84466	-0.0024
1.18902	-0.000280456	1.03381	-0.0026	1.8479	-0.0024
1.19116	-0.000281177	1.03559	-0.0026	1.85113	-0.00239
1.19329	-0.000281892	1.03737	-0.0026	1.85437	-0.00239
1.19543	-0.000282605	1.03915	-0.0026	1.85761	-0.00238
1.19757	-0.000283307	1.04093	-0.0026	1.86084	-0.00238
1.1997	-0.000284016	1.0427	-0.0026	1.86408	-0.00237
1.20184	-0.000284721	1.04448	-0.0026	1.86731	-0.00236
1.20397	-0.000285425	1.04626	-0.0026	1.87055	-0.00236
1.20611	-0.00028612	1.04804	-0.0026	1.87379	-0.00235
1.20824	-0.00028682	1.04982	-0.0026	1.87702	-0.00235
1.21038	-0.000287516	1.0516	-0.00259	1.88026	-0.00234
1.21252	-0.00028821	1.05338	-0.00259	1.8835	-0.00234
1.21465	-0.000288898	1.05516	-0.00259	1.88673	-0.00233
1.21679	-0.000289592	1.05694	-0.00259	1.88997	-0.00233
1.21892	-0.000290278	1.05872	-0.00259	1.8932	-0.00232
1.22106	-0.000290889	1.0605	-0.00259	1.89644	-0.00231
1.2232	-0.000291563	1.06228	-0.00259	1.89968	-0.00231
1.22533	-0.000292251	1.06406	-0.00259	1.90291	-0.0023
1.22747	-0.000292848	1.06584	-0.00259	1.90615	-0.0023
1.2296	-0.000293527	1.06762	-0.00258	1.90939	-0.00229
1.23174	-0.000294198	1.0694	-0.00258	1.91262	-0.00229
1.23387	-0.000294872	1.07117	-0.00258	1.91586	-0.00228
1.23601	-0.000295542	1.07295	-0.00258	1.91909	-0.00228
1.23815	-0.000296211	1.07473	-0.00258	1.92233	-0.00227
1.24028	-0.000296793	1.07651	-0.00258	1.92557	-0.00227
1.24242	-0.000297461	1.07829	-0.00258	1.9288	-0.00226
1.24455	-0.000298126	1.08007	-0.00258	1.93204	-0.00225
1.24669	-0.000298789	1.08185	-0.00257	1.93528	-0.00225
1.24883	-0.000299446	1.08363	-0.00257	1.93851	-0.00224
1.25096	-0.000300106	1.08541	-0.00257	1.94175	-0.00224
1.2531	-0.00030076	1.08719	-0.00257	1.94498	-0.00223
1.25523	-0.000301416	1.08897	-0.00257	1.94822	-0.00223
1.25737	-0.000302064	1.09075	-0.00257	1.95146	-0.00222
1.2595	-0.000302716	1.09253	-0.00257	1.95469	-0.00222
1.26164	-0.000303365	1.09431	-0.00257	1.95793	-0.00221
1.26378	-0.000304011	1.09609	-0.00256	1.96117	-0.00221
1.26591	-0.00030465	1.09786	-0.00256	1.9644	-0.0022
1.26805	-0.000305294	1.09964	-0.00256	1.96764	-0.0022
1.27018	-0.000305934	1.10142	-0.00256	1.97087	-0.00219
1.27232	-0.000306572	1.1032	-0.00256	1.97411	-0.00219
1.27446	-0.000307204	1.10498	-0.00256	1.97735	-0.00218
1.27659	-0.00030784	1.10676	-0.00256	1.98058	-0.00218
1.27873	-0.00030847	1.10854	-0.00256	1.98382	-0.00217
1.28086	-0.000309105	1.11032	-0.00256	1.98706	-0.00216
1.283	-0.000309652	1.1121	-0.00256	1.99029	-0.00216
		1.11388	-0.00255	1.99353	-0.00215
		1.11566	-0.00255	1.99676	-0.00215
		1.11744	-0.00255	2	-0.00214
		1.11922	-0.00255	2.00324	-0.00214
		1.121	-0.00255	2.00647	-0.00213
		1.12278	-0.00255	2.00971	-0.00213
		1.12456	-0.00255	2.01294	-0.00212
		1.12633	-0.00255	2.01618	-0.00212
		1.12811	-0.00254	2.01942	-0.00211
		1.12989	-0.00254	2.02265	-0.00211
		1.13167	-0.00254	2.02589	-0.0021
		1.13345	-0.00254	2.02913	-0.0021
		1.13523	-0.00254	2.03236	-0.00209
		1.13701	-0.00254	2.0356	-0.00209
		1.13879	-0.00254	2.03884	-0.00208
		1.14057	-0.00253	2.04207	-0.00208
		1.14235	-0.00253	2.04531	-0.00207
		1.14413	-0.00253	2.04854	-0.00207
		1.14591	-0.00253	2.05178	-0.00206
		1.14769	-0.00253	2.05502	-0.00206
		1.14947	-0.00253	2.05825	-0.00205
		1.15125	-0.00253	2.06149	-0.00205
		1.15302	-0.00253	2.06472	-0.00204
		1.1548	-0.00252	2.06796	-0.00204
		1.15658	-0.00252	2.0712	-0.00204
		1.15836	-0.00252	2.07443	-0.00203
		1.16014	-0.00252	2.07767	-0.00203
		1.16192	-0.00252	2.08091	-0.00202
		1.1637	-0.00252	2.08414	-0.00202
		1.16548	-0.00252	2.08738	-0.00201
		1.16726	-0.00252	2.09061	-0.00201
		1.16904	-0.00252	2.09385	-0.002
		1.17082	-0.00251	2.09709	-0.002
		1.1726	-0.00251	2.10032	-0.00199
		1.17438	-0.00251	2.10356	-0.00199
		1.17616	-0.00251	2.1068	-0.00198
		1.17794	-0.00251	2.11003	-0.00198
		1.17972	-0.00251	2.11327	-0.00197
		1.18149	-0.00251	2.1165	-0.00197
		1.18327	-0.0025	2.11974	-0.00196
		1.18505	-0.0025	2.12298	-0.00196
		1.18683	-0.0025	2.12621	-0.00196
		1.18861	-0.0025	2.12945	-0.00195
		1.19039	-0.0025	2.13269	-0.00195
		1.19217	-0.0025	2.13592	-0.00194
		1.19395	-0.0025	2.13916	-0.00194
		1.19573	-0.00249	2.14239	-0.00193
		1.19751	-0.00249	2.14563	-0.00193
		1.19929	-0.00249	2.14887	-0.00192
		1.20107	-0.00249	2.1521	-0.00192
		1.20285	-0.00249	2.15534	-0.00191
		1.20463	-0.00249	2.15858	-0.00191
		1.20641	-0.00249	2.16181	-0.00191
		1.20819	-0.00248	2.16505	-0.0019
		1.20996	-0.00248	2.16828	-0.0019
		1.21174	-0.00248	2.17152	-0.00189
		1.21352	-0.00248	2.17476	-0.00189
		1.2153	-0.00248	2.17799	-0.00188
		1.21708	-0.00248	2.18123	-0.00188
		1.21886	-0.00247	2.18447	-0.00187
		1.22064	-0.00247	2.1877	-0.00187
		1.22242	-0.00247	2.19094	-0.00187
		1.2242	-0.00247	2.19417	-0.00186
		1.22598	-0.00247	2.19741	-0.00186
		1.22776	-0.00247	2.20065	-0.00185
		1.22954	-0.00247	2.20388	-0.00185
		1.23132	-0.00246	2.20712	-0.00184
		1.2331	-0.00246	2.21036	-0.00184
		1.23488	-0.00246	2.21359	-0.00184
		1.23665	-0.00246	2.21683	-0.00183
		1.23843	-0.00246	2.22006	-0.00183
		1.24021	-0.00246	2.2233	-0.00182
		1.24199	-0.00245	2.22654	-0.00182
		1.24377	-0.00245	2.22977	-0.00181
				2.23301	-0.00181
				2.23625	-0.00181
				2.23948	-0.0018
				2.24272	-0.0018
				2.24595	-0.00179
				2.24919	-0.00179
				2.25243	-0.00179
				2.25566	-0.00178
				2.2589	-0.00178
				2.26214	-0.00177
				2.26537	-0.00177
				2.26861	-0.00177
				2.27184	-0.00176
				2.27508	-0.00176
				2.27832	-0.00175
				2.28155	-0.00175
				2.28479	-0.00174
				2.28803	-0.00174
				2.29126	-0.00174
				2.2945	-0.00173
				2.29773	-0.00173
				2.30097	-0.00172
				2.30421	-0.00172
				2.30744	-0.00172
				2.31068	-0.00171
				2.31392	-0.00171
				2.31715	-0.0017
				2.32039	-0.0017
				2.32362	-0.0017
				2.32686	-0.00169
				2.3301	-0.00169
				2.33333	-0.00169
				2.33657	-0.00168
				2.33981	-0.00168
				2.34304	-0.00168
				2.34628	-0.00167
				2.34951	-0.00167
				2.35275	-0.00166
				2.35599	-0.00166
				2.35922	-0.00166
				2.36246	-0.00165
				2.3657	-0.00165
				2.36893	-0.00165
				2.37217	-0.00164
				2.3754	-0.00164
				2.37864	-0.00163
				2.38188	-0.00163
				2.38511	-0.00163
				2.38835	-0.00162
				2.39159	-0.00162
				2.39482	-0.00162
				2.39806	-0.00161
				2.40129	-0.00161
				2.40453	-0.0016
				2.40777	-0.0016
				2.411	-0.0016
				2.41424	-0.00159
				2.41748	-0.00159
				2.42071	-0.00159
				2.42395	-0.00158
				2.42718	-0.00158
				2.43042	-0.00158
				2.43366	-0.00157
				2.43689	-0.00157
				2.44013	-0.00157
				2.44337	-0.00156
				2.4466	-0.00156
				2.44984	-0.00156
				2.45307	-0.00155
				2.45631	-0.00155
				2.45955	-0.00155
				2.46278	-0.00154
				2.46602	-0.00154
				2.46926	-0.00153
				2.47249	-0.00153
				2.47573	-0.00153
				2.47896	-0.00152
				2.4822	-0.00152
				2.48544	-0.00152
				2.48867	-0.00151
				2.49191	-0.00151
				2.49515	-0.00151
				2.49838	-0.0015
				2.50162	-0.0015
				2.50485	-0.0015
				2.50809	-0.00149
				2.51133	-0.00149
				2.51456	-0.00149
				2.5178	-0.00149
				2.52104	-0.00148
				2.52427	-0.00148
				2.52751	-0.00148
				2.53074	-0.00147
				2.53398	-0.00147
				2.53722	-0.00147
				2.54045	-0.00146
				2.54369	-0.00146
				2.54693	-0.00146
				2.55016	-0.00145
				2.5534	-0.00145
				2.55663	-0.00145
				2.55987	-0.00144
				2.56311	-0.00144
				2.56634	-0.00144
				2.56958	-0.00143
				2.57282	-0.00143
				2.57605	-0.00143
				2.57929	-0.00143
				2.58252	-0.00142
				2.58576	-0.00142
				2.589	-0.00142
				2.59223	-0.00141
				2.59547	-0.00141
				2.59871	-0.00141
				2.60194	-0.0014
				2.60518	-0.0014
				2.60841	-0.0014
				2.61165	-0.00139
				2.61489	-0.00139
				2.61812	-0.00139
				2.62136	-0.00139
				2.6246	-0.00138
				2.62783	-0.00138
				2.63107	-0.00138
				2.6343	-0.00137
				2.63754	-0.00137
				2.64078	-0.00137
				2.64401	-0.00137
				2.64725	-0.00136
				2.65049	-0.00136
				2.65372	-0.00136
				2.65696	-0.00135
				2.66019	-0.00135
				2.66343	-0.00135
				2.66667	-0.00135
				2.6699	-0.00134
				2.67314	-0.00134
				2.67638	-0.00134
				2.67961	-0.00133
				2.68285	-0.00133
				2.68608	-0.00133
				2.68932	-0.00133
				2.69256	-0.00132
				2.69579	-0.00132
				2.69903	-0.00132
				2.70227	-0.00132
				2.7055	-0.00131
				2.70874	-0.00131
				2.71197	-0.00131
				2.71521	-0.0013
				2.71845	-0.0013
				2.72168	-0.0013
				2.72492	-0.0013
				2.72816	-0.00129
				2.73139	-0.00129
				2.73463	-0.00129
				2.73786	-0.00129
				2.7411	-0.00128
				2.74434	-0.00128
				2.74757	-0.00128
				2.75081	-0.00128
				2.75405	-0.00127
				2.75728	-0.00127
				2.76052	-0.00127
				2.76375	-0.00127
				2.76699	-0.00126
				2.77023	-0.00126
				2.77346	-0.00126
				2.7767	-0.00126
				2.77994	-0.00125
				2.78317	-0.00125
				2.78641	-0.00125
				2.78964	-0.00125
				2.79288	-0.00124
				2.79612	-0.00124
				2.79935	-0.00124
				2.80259	-0.00124
				2.80583	-0.00123
				2.80906	-0.00123
				2.8123	-0.00123
				2.81553	-0.00123
				2.81877	-0.00122
				2.82201	-0.00122
				2.82524	-0.00122
				2.82848	-0.00122
				2.83172	-0.00122
				2.83495	-0.00121
				2.83819	-0.00121
				2.84142	-0.00121
				2.84466	-0.00121
				2.8479	-0.0012
				2.85113	-0.0012
				2.85437	-0.0012
				2.85761	-0.0012
				2.86084	-0.00119
				2.86408	-0.00119
				2.86731	-0.00119
				2.87055	-0.00119
				2.87379	-0.00119
				2.87702	-0.00118
				2.88026	-0.00118
				2.8835	-0.00118
				2.88673	-0.00118
				2.88997	-0.00117
				2.8932	-0.00117
				2.89644	-0.00117
				2.89968	-0.00117
				2.90291	-0.00116
				2.90615	-0.00116
				2.90939	-0.00116
				2.91262	-0.00116
				2.91586	-0.00116
				2.91909	-0.00115
				2.92233	-0.00115
				2.92557	-0.00115
				2.9288	-0.00115
				2.93204	-0.00114
				2.93528	-0.00114
				2.93851	-0.00114
				2.94175	-0.00114
				2.94498	-0.00114
				2.94822	-0.00113
				2.95146	-0.00113
				2.95469	-0.00113
				2.95793	-0.00113
				2.96117	-0.00112
				2.9644	-0.00112
				2.96764	-0.00112
				2.97087	-0.00112
				2.97411	-0.00112
				2.97735	-0.00111
				2.98058	-0.00111
				2.98382	-0.00111
				2.98705	-0.00111
				2.99029	-0.00111
				2.99353	-0.0011
				2.99676	-0.0011
				3	-0.0011
				3.00324	-0.0011
				3.00647	-0.0011
				3.00971	-0.00109
				3.01294	-0.00109
				3.01618	-0.00109
				3.01942	-0.00109
				3.02265	-0.00108
				3.02589	-0.00108
				3.02913	-0.00108
				3.03236	-0.00108
				3.0356	-0.00108
				3.03884	-0.00107
				3.04207	-0.00107
				3.04531	-0.00107
				3.04854	-0.00107
				3.05178	-0.00107
				3.05502	-0.00106
				3.05825	-0.00106
				3.06149	-0.00106
				3.06473	-0.00106
				3.06796	-0.00106
				3.0712	-0.00106
				3.07443	-0.00105
				3.07767	-0.00105
				3.08091	-0.00105
				3.08414	-0.00105
				3.08738	-0.00105
				3.09061	-0.00104
				3.09385	-0.00104
				3.09709	-0.00104
				3.10032	-0.00104
				3.10356	-0.00104
				3.1068	-0.00103
				3.11003	-0.00103
				3.11327	-0.00103
				3.1165	-0.00103
				3.11974	-0.00103
				3.12298	-0.00103
				3.12621	-0.00102
				3.12945	-0.00102
				3.13269	-0.00102
				3.13592	-0.00102

## Sheet: Strain-Norm displacement
DR_1_Sim		DR_2_Sim		DR_3_Sim		DR_4_Sim		DR_5_Sim
Normalized displacement	Strain (m/m)	Normalized displacement	Strain (m/m)	Normalized displacement	Strain (m/m)	Normalized displacement	Strain (m/m)	Normalized displacement	Strain (m/m)
0	0	0	0	0	0	0	0	0	0
0.00214	0	0.00178	0	0.0712	2.88982e-06	0.00304	0	0.00163	1.48171e-06
0.00427	-1.00929e-17	0.00356	-1.57178e-16	0.07443	1.02672e-05	0.00608	0	0.00326	2.96325e-06
0.00641	-3.36431e-18	0.00534	-1.6591e-16	0.07767	1.57884e-05	0.00912	2.25035e-06	0.0057	5.18527e-06
0.00854	0	0.00712	-3.99181e-17	0.08091	2.13039e-05	0.01216	1.10749e-05	0.00937	8.51762e-06
0.01068	-1.00929e-17	0.0089	-1.35971e-16	0.08414	2.68153e-05	0.0152	1.84614e-05	0.0148	1.35147e-05
0.01282	-1.34572e-17	0.01068	-1.34724e-16	0.08738	3.23208e-05	0.01824	2.58703e-05	0.02308	2.10072e-05
0.01495	-2.01859e-17	0.01246	-1.34724e-16	0.09061	4.65947e-05	0.02128	3.32804e-05	0.03544	3.19461e-05
0.01709	-2.35502e-17	0.01423	-1.6591e-16	0.09385	6.01716e-05	0.02432	4.06906e-05	0.05173	4.52974e-05
0.01922	-2.01859e-17	0.01601	0	0.09709	7.17819e-05	0.02736	4.8101e-05	0.06802	5.75261e-05
0.02136	-1.34572e-17	0.01779	-1.0229e-16	0.10032	8.35128e-05	0.0304	5.55115e-05	0.08432	6.9018e-05
0.02349	-1.00929e-17	0.01957	0	0.10356	9.55974e-05	0.03343	6.29221e-05	0.10061	8.03429e-05
0.02563	-1.34572e-17	0.02135	-1.03538e-16	0.1068	0.000107392	0.03647	7.03328e-05	0.1169	9.11607e-05
0.02777	-2.35502e-17	0.02313	-1.6092e-16	0.11003	0.000118859	0.03951	7.77406e-05	0.12912	9.87823e-05
0.0299	-1.00929e-17	0.02491	-2.49488e-17	0.11327	0.000130126	0.04255	8.5138e-05	0.14134	0.000106063
0.03204	-1.34572e-17	0.02669	-1.24744e-18	0.1165	0.000140705	0.04559	9.25017e-05	0.15356	0.000113212
0.03417	-1.34572e-17	0.02847	0	0.11974	0.000150175	0.04863	9.97613e-05	0.16578	0.000119935
0.03631	-1.68216e-17	0.03025	-3.49284e-17	0.12298	0.000158892	0.05167	0.00010682	0.18208	0.000128977
0.03845	-1.00929e-17	0.03203	-9.97953e-17	0.12621	0.000167308	0.05471	0.000113765	0.1943	0.000147057
0.04058	-1.34572e-17	0.03381	-9.97953e-18	0.12945	0.000175699	0.05775	0.000120782	0.20652	0.000165002
0.04272	6.72862e-18	0.03559	-1.44703e-16	0.13269	0.000184255	0.06079	0.000127836	0.21874	0.00018241
0.04485	5.18026e-07	0.03737	-1.6591e-16	0.13592	0.00019279	0.06383	0.000134817	0.23096	0.00019901
0.04699	1.26783e-06	0.03915	-2.24539e-17	0.13916	0.000200976	0.06687	0.00014173	0.24019	0.000210174
0.04912	2.0886e-06	0.04093	-1.1726e-16	0.14239	0.000208698	0.06991	0.000148682	0.24929	0.000220862
0.05126	2.95487e-06	0.0427	-1.24744e-18	0.14563	0.000216223	0.07295	0.000155688	0.26314	0.000236775
0.0534	3.85247e-06	0.04448	-6.23721e-17	0.14887	0.000223596	0.07599	0.000162712	0.27943	0.000255622
0.05553	4.77318e-06	0.04626	-1.0728e-16	0.1521	0.000231081	0.07903	0.000169727	0.2835	0.000260279
0.05767	5.71195e-06	0.04804	9.841e-07	0.15534	0.000238705	0.08207	0.0001767	0.28758	0.000264963
0.0598	6.66552e-06	0.04982	2.79913e-06	0.15858	0.000246366	0.08511	0.000183601	0.29165	0.000273162
0.06194	7.63169e-06	0.0516	4.67847e-06	0.16019	0.000250152	0.08815	0.000190463	0.29572	0.000282905
0.06408	8.60889e-06	0.05338	6.51571e-06	0.16181	0.000253939	0.09119	0.000197247	0.30183	0.000298881
0.06621	9.59585e-06	0.05516	8.35282e-06	0.16343	0.000257607	0.09422	0.000203744	0.30794	0.000314763
0.06835	1.05919e-05	0.05694	1.01899e-05	0.16505	0.000261275	0.09726	0.000210223	0.31405	0.000330523
0.07048	1.15961e-05	0.05872	1.2027e-05	0.16667	0.000264891	0.1003	0.000216677	0.32016	0.000346064
0.07262	1.26056e-05	0.0605	1.3864e-05	0.16828	0.000268508	0.10334	0.000223108	0.32627	0.000360763
0.07475	1.36022e-05	0.06228	1.5701e-05	0.1699	0.00027208	0.10638	0.000229545	0.33238	0.000374413
0.07689	1.4569e-05	0.06406	2.00856e-05	0.17152	0.000275652	0.10942	0.000235991	0.33849	0.00038795
0.07903	1.54839e-05	0.06584	2.649e-05	0.17314	0.000279176	0.11246	0.000242426	0.3446	0.000401502
0.08116	1.63506e-05	0.06762	3.27989e-05	0.17476	0.000282699	0.1155	0.000248819	0.3537	0.000421762
0.0833	1.72058e-05	0.0694	3.9138e-05	0.17638	0.000286131	0.11854	0.000255152	0.36293	0.000441887
0.08543	1.80745e-05	0.07117	4.54751e-05	0.17799	0.000289563	0.12158	0.000261448	0.36972	0.000456879
0.08757	1.89583e-05	0.07295	5.1813e-05	0.17961	0.000292955	0.12462	0.000267711	0.37665	0.000471869
0.08971	1.98526e-05	0.07473	5.81518e-05	0.18123	0.000296348	0.12766	0.000273923	0.38357	0.000486658
0.09184	2.07538e-05	0.07651	6.44925e-05	0.18285	0.00029968	0.1307	0.000280137	0.38859	0.000497586
0.09398	2.166e-05	0.07829	7.08342e-05	0.18447	0.000303013	0.13374	0.000286328	0.39375	0.000508415
0.09611	2.25702e-05	0.08007	7.71767e-05	0.18608	0.000306267	0.13678	0.000292493	0.39891	0.000519148
0.09825	2.34687e-05	0.08185	8.35202e-05	0.1877	0.000309521	0.13982	0.000298661	0.40407	0.000529753
0.10038	2.43571e-05	0.08363	8.98645e-05	0.18932	0.000312708	0.14286	0.000304848	0.40923	0.000540284
0.10252	2.52456e-05	0.08541	9.62331e-05	0.19094	0.000315894	0.1459	0.000310972	0.41317	0.000548106
0.10466	2.61348e-05	0.08719	0.000102581	0.19337	0.000320657	0.14894	0.000318809	0.41697	0.000555856
0.10679	2.70251e-05	0.08897	0.000108927	0.19417	0.000322244	0.15198	0.000328307	0.42091	0.000563547
0.10893	2.79167e-05	0.09075	0.000115275	0.1966	0.000327037	0.15502	0.000337775	0.42471	0.000571206
0.11106	2.88096e-05	0.09253	0.000121624	0.19741	0.000328635	0.15805	0.00034723	0.42865	0.00057883
0.1132	2.97039e-05	0.09431	0.000127973	0.19984	0.000333454	0.16109	0.000356678	0.43245	0.000586441
0.11534	3.05974e-05	0.09609	0.000134323	0.20065	0.00033506	0.16413	0.000366123	0.43639	0.000594036
0.11747	3.14864e-05	0.09786	0.000140674	0.20307	0.000339861	0.16717	0.000375556	0.44019	0.000601617
0.11854	3.1928e-05	0.09964	0.000147026	0.20388	0.000341462	0.17021	0.000384973	0.44603	0.000612969
0.12025	3.25851e-05	0.10142	0.000153378	0.20631	0.00034623	0.17325	0.000394386	0.45472	0.000629997
0.12132	3.3072e-05	0.1032	0.000159731	0.20712	0.00034782	0.17629	0.000403793	0.46775	0.000655471
0.1226	3.35533e-05	0.10498	0.000166086	0.20955	0.000352542	0.17933	0.000413192	0.48079	0.000680311
0.12367	3.40175e-05	0.10676	0.000172441	0.21036	0.000354116	0.18237	0.000422585	0.49382	0.000704339
0.12495	3.44751e-05	0.10854	0.000178797	0.21278	0.000358766	0.18541	0.000431968	0.50686	0.000728057
0.12623	3.49286e-05	0.11032	0.000185153	0.21359	0.000360316	0.18845	0.000441339	0.51989	0.000751357
0.1273	3.53787e-05	0.1121	0.00019151	0.21683	0.000366389	0.19149	0.000450695	0.53306	0.000774291
0.12858	3.58266e-05	0.11388	0.000197868	0.22006	0.000372344	0.19453	0.000460035	0.5461	0.000797134
0.12965	3.62732e-05	0.11566	0.000204227	0.2233	0.000378241	0.19757	0.000469358	0.55913	0.000819768
0.13093	3.67192e-05	0.11744	0.000210587	0.22654	0.000384071	0.20061	0.000478667	0.56891	0.000836641
0.13221	3.71657e-05	0.11922	0.000216945	0.22977	0.000389798	0.20365	0.000487928	0.57868	0.000853334
0.13392	3.78377e-05	0.121	0.000222824	0.23301	0.000395399	0.20669	0.000497153	0.58846	0.000869877
0.13584	3.85107e-05	0.12278	0.000228485	0.23625	0.000400902	0.20973	0.000506378	0.59823	0.000886299
0.13755	3.91841e-05	0.12456	0.00023411	0.23948	0.00040637	0.21277	0.000515598	0.60801	0.000902574
0.13947	3.98536e-05	0.12633	0.000239729	0.24272	0.000411756	0.21581	0.000524806	0.61779	0.000918755
0.14139	4.06473e-05	0.12811	0.000245348	0.24595	0.000417099	0.21884	0.000533994	0.62756	0.000934861
0.14374	4.14409e-05	0.12989	0.000250968	0.24919	0.000422425	0.22188	0.000543145	0.63734	0.000950838
0.14588	4.22346e-05	0.13167	0.000256588	0.25243	0.000427687	0.22492	0.000552262	0.64725	0.000966709
0.1478	4.30286e-05	0.13345	0.00026221	0.25566	0.000432916	0.22796	0.000561362	0.66191	0.000990388
0.15015	4.38228e-05	0.13523	0.000267833	0.2589	0.000438132	0.231	0.000570441	0.67821	0.00102
0.15229	4.46172e-05	0.13701	0.000273457	0.26214	0.000443342	0.23404	0.000579513	0.6945	0.00104
0.15421	4.54118e-05	0.13879	0.000279081	0.26537	0.000448551	0.23708	0.000588579	0.71079	0.00107
0.15656	4.62067e-05	0.14057	0.000284707	0.26861	0.000453759	0.24012	0.000597596	0.72709	0.00109
0.15848	4.70001e-05	0.14235	0.000290334	0.27184	0.000458964	0.24316	0.000606499	0.74338	0.00112
0.16062	4.779e-05	0.14413	0.000295961	0.27508	0.000464173	0.2462	0.000615378	0.75967	0.00114
0.16296	4.85791e-05	0.14591	0.000301566	0.27832	0.000469384	0.24924	0.000624229	0.77597	0.00117
0.16489	4.93678e-05	0.14769	0.000307159	0.28155	0.000474595	0.25228	0.00063307	0.79226	0.00119
0.16724	5.01561e-05	0.14947	0.000312754	0.28479	0.000479803	0.25532	0.000641903	0.80855	0.00122
0.16937	5.09436e-05	0.15125	0.00031835	0.28803	0.000485004	0.25836	0.000650726	0.8167	0.00124
0.17129	5.17301e-05	0.15302	0.000323946	0.29126	0.000490196	0.2614	0.000659538	0.82485	0.00126
0.17343	5.25088e-05	0.1548	0.000329525	0.2945	0.000495376	0.26444	0.000668332	0.83299	0.00128
0.17578	5.32787e-05	0.15658	0.000335081	0.29773	0.000500543	0.26748	0.000677112	0.84114	0.0013
0.17792	5.4036e-05	0.15836	0.000340527	0.30097	0.000505821	0.27052	0.000687365	0.84929	0.00132
0.18005	5.47739e-05	0.16014	0.000346215	0.30421	0.00051093	0.27356	0.00070004	0.85743	0.00134
0.18197	5.54823e-05	0.16192	0.000351318	0.30744	0.000516033	0.2766	0.000712617	0.86558	0.00136
0.18368	5.59879e-05	0.1637	0.000356294	0.31068	0.000521141	0.27964	0.000725176	0.87373	0.00138
0.18518	5.64692e-05	0.16548	0.000361257	0.31392	0.000526258	0.28267	0.000737732	0.88187	0.0014
0.18689	5.69248e-05	0.16726	0.000366218	0.31715	0.000531381	0.28571	0.000750284	0.89002	0.00141
0.18859	5.73558e-05	0.16904	0.000371178	0.32039	0.000536506	0.28875	0.000762829	0.89817	0.00143
0.19009	5.77684e-05	0.17082	0.000376044	0.32362	0.000541627	0.29179	0.000775365	0.90631	0.00145
0.1918	5.8173e-05	0.1726	0.000380902	0.32686	0.000546741	0.29483	0.000787888	0.91446	0.00147
0.19329	5.85788e-05	0.17438	0.000385756	0.3301	0.000551845	0.29787	0.000800392	0.92668	0.00149
0.19543	5.91324e-05	0.17616	0.000390538	0.33333	0.000556939	0.30091	0.000812871	0.9389	0.00152
0.19757	5.96953e-05	0.17794	0.00039526	0.33657	0.000562027	0.30395	0.00082532	0.95112	0.00154
0.1997	6.02656e-05	0.17972	0.000400842	0.33981	0.000567109	0.30699	0.000837741	0.96741	0.00157
0.20184	6.08411e-05	0.18149	0.000406149	0.34304	0.000572187	0.31003	0.000850147	0.98371	0.00159
0.20397	6.14197e-05	0.18327	0.000411202	0.34628	0.000577257	0.31307	0.000862551	1	0.00159
0.20611	6.2e-05	0.18505	0.000416079	0.34951	0.000582325	0.31611	0.000874957	1.01629	0.00155
0.20824	6.25811e-05	0.18683	0.000421305	0.35275	0.000587391	0.31915	0.000887361	1.01724	0.00153
0.21038	6.31622e-05	0.18861	0.000426843	0.35599	0.000592453	0.32219	0.000899763	1.01833	0.00145
0.21252	6.37421e-05	0.19039	0.000432231	0.35922	0.000597509	0.32523	0.000914893	1.0186	0.00141
0.21465	6.43202e-05	0.19217	0.000437499	0.36246	0.000602535	0.32827	0.000928247	1.01874	0.00132
0.21679	6.48962e-05	0.19395	0.000442678	0.3657	0.00060756	0.33131	0.000940968	1.01887	0.00126
0.21892	6.547e-05	0.19573	0.000447784	0.36893	0.000612587	0.33435	0.000953476	1.01901	0.00109
0.22106	6.60416e-05	0.19751	0.000452826	0.37217	0.000617615	0.33739	0.000965904	1.01928	0.000800508
0.2232	6.66104e-05	0.19929	0.000457809	0.3754	0.000622645	0.34043	0.000978293	1.01928	0.000674153
0.22533	6.71741e-05	0.20107	0.000462741	0.37864	0.000627675	0.34347	0.000990642	1.01942	0.00062693
0.22704	6.75951e-05	0.20285	0.00046763	0.38188	0.000632701	0.3465	0.001	1.01942	0.000561833
0.22853	6.80152e-05	0.20463	0.00047248	0.38511	0.000637716	0.34954	0.00102	1.01942	0.000478855
0.23003	6.84327e-05	0.20641	0.000477297	0.38835	0.000642726	0.35258	0.00103	1.01955	0.000385947
0.23174	6.88486e-05	0.20819	0.000482083	0.39159	0.000647728	0.35562	0.00104	1.01969	0.000296219
0.23323	6.92634e-05	0.20996	0.000486841	0.39482	0.000652724	0.35866	0.00105	1.01982	0.000266147
0.23494	6.96769e-05	0.21174	0.000491576	0.39806	0.000657702	0.3617	0.00106	1.01982	0.000229141
0.23665	7.00884e-05	0.21352	0.000496228	0.40129	0.000662668	0.36474	0.00108	1.01996	0.000185836
0.23815	7.04978e-05	0.2153	0.000500701	0.40453	0.000667631	0.36778	0.00109	1.02023	0.000133288
0.23985	7.09051e-05	0.21708	0.000505168	0.40777	0.000672581	0.37082	0.0011	1.0205	6.88718e-05
0.24135	7.13104e-05	0.21886	0.000509612	0.411	0.000677508	0.37386	0.00111	1.02064	4.17091e-05
0.24284	7.17136e-05	0.22064	0.000514002	0.41424	0.00068243	0.3769	0.00113	1.02064	3.15762e-05
0.24455	7.21146e-05	0.22242	0.000517839	0.41748	0.00068735	0.37994	0.00114	1.02064	1.99145e-05
0.24626	7.25138e-05	0.2242	0.000521146	0.42071	0.000692269	0.38298	0.00115	1.02077	8.60307e-06
0.24776	7.29116e-05	0.22598	0.000524793	0.42395	0.000697186	0.38602	0.00116	1.02091	2.85826e-06
0.24947	7.3308e-05	0.22776	0.000528691	0.42718	0.000702101	0.38906	0.00117	1.02118	5.18631e-08
0.25096	7.37036e-05	0.22954	0.000532076	0.43042	0.000707012	0.3921	0.00119	1.02145	-1.32126e-06
0.25246	7.40986e-05	0.23132	0.000535276	0.43366	0.000711917	0.39514	0.0012	1.02186	-1.32154e-06
0.25459	7.46224e-05	0.2331	0.000538643	0.43689	0.000716816	0.39818	0.00121	1.02254	-1.32186e-06
0.25673	7.51458e-05	0.23488	0.000542465	0.44013	0.000721707	0.40122	0.00122	1.02363	-1.32235e-06
0.25908	7.56682e-05	0.23665	0.00054656	0.44337	0.000726593	0.40426	0.00124	1.02525	-1.32308e-06
0.26121	7.61892e-05	0.23843	0.000550776	0.4466	0.000731474	0.40729	0.00125	1.02756	-1.32416e-06
0.26335	7.67082e-05	0.24021	0.000555048	0.44984	0.000736349	0.41033	0.00126	1.03109	-1.32578e-06
0.26527	7.72248e-05	0.24199	0.00055935	0.45307	0.000741222	0.41337	0.00127	1.03639	-1.3282e-06
0.26741	7.77387e-05	0.24377	0.00056367	0.45631	0.000746096	0.41641	0.00128	1.0444	-1.33181e-06
0.26976	7.82501e-05	0.24555	0.000567967	0.45955	0.000750969	0.41945	0.0013	1.05621	-1.33719e-06
0.27189	7.87595e-05	0.24733	0.000572266	0.46278	0.000755837	0.42249	0.00131	1.07251	-1.34444e-06
0.27403	7.92679e-05	0.24911	0.000576564	0.46602	0.000760703	0.42553	0.00132	1.0888	-1.35153e-06
0.27595	7.97759e-05	0.25089	0.000580849	0.46926	0.00076557	0.42857	0.00133	1.10509	-1.35842e-06
0.27809	8.02838e-05	0.25267	0.000585139	0.47249	0.000770437	0.43161	0.00134	1.12138	-1.36528e-06
0.28022	8.07915e-05	0.25445	0.000589431	0.47573	0.000775304	0.43465	0.00136	1.13768	-1.37207e-06
0.28257	8.12986e-05	0.25623	0.000593724	0.47896	0.000780171	0.43769	0.00137	1.15397	-1.3788e-06
0.28471	8.18049e-05	0.25801	0.000598016	0.4822	0.000785035	0.44073	0.00138
0.28684	8.23106e-05	0.25979	0.000602308	0.48544	0.000789896	0.44377	0.00139
0.28877	8.28159e-05	0.26157	0.000606601	0.48867	0.000794755	0.44681	0.0014
0.2909	8.33208e-05	0.26335	0.000610893	0.49191	0.000799611	0.44985	0.00142
0.29325	8.38254e-05	0.26512	0.000615183	0.49515	0.00080446	0.45289	0.00143
0.29539	8.43275e-05	0.2669	0.000619469	0.49838	0.00080929	0.45593	0.00144
0.29752	8.71662e-05	0.26868	0.000623753	0.50162	0.000814114	0.45897	0.00145
0.29944	8.79169e-05	0.27046	0.000628026	0.50485	0.000818934	0.46201	0.00146
0.30158	8.84112e-05	0.27224	0.00063229	0.50809	0.000823747	0.46505	0.00148
0.30372	8.88927e-05	0.27402	0.000636551	0.51133	0.000828555	0.46809	0.00149
0.30607	8.93732e-05	0.2758	0.000640807	0.51456	0.000833357	0.47112	0.0015
0.3082	8.98507e-05	0.27758	0.00064506	0.5178	0.000838149	0.47416	0.00151
0.31034	9.17039e-05	0.27936	0.000649311	0.52104	0.000842936	0.4772	0.00152
0.31226	9.4207e-05	0.28114	0.000653561	0.52427	0.000849155	0.48024	0.00153
0.3144	9.66427e-05	0.28292	0.00065781	0.52751	0.000858016	0.48328	0.00155
0.31674	9.90476e-05	0.2847	0.000662058	0.53074	0.000866902	0.48632	0.00156
0.31888	0.000101433	0.28648	0.000666306	0.53398	0.000875707	0.48936	0.00157
0.32102	0.000103798	0.28826	0.000670552	0.53722	0.000884447	0.4924	0.00158
0.32294	0.00010614	0.29004	0.000674797	0.54045	0.000893135	0.49544	0.00159
0.32507	0.000108454	0.29181	0.000679042	0.54369	0.000901782	0.49848	0.00161
0.32721	0.000110729	0.29359	0.000683285	0.54693	0.000910389	0.50152	0.00162
0.32956	0.000112944	0.29537	0.000687528	0.55016	0.000918948	0.50456	0.00163
0.3317	0.000114972	0.29715	0.000691769	0.5534	0.000927465	0.5076	0.00164
0.33383	0.000116955	0.29893	0.00069601	0.55663	0.000935942	0.51064	0.00165
0.33575	0.000118822	0.30071	0.000700249	0.55987	0.000944384	0.51368	0.00167
0.33789	0.000120611	0.30249	0.000704483	0.56311	0.000952796	0.51672	0.00168
0.34003	0.000122406	0.30427	0.000708705	0.56634	0.000961179	0.51976	0.00169
0.34216	0.000124253	0.30605	0.000712913	0.56958	0.000969537	0.5228	0.0017
0.3443	0.000126146	0.30783	0.000717121	0.57282	0.000979624	0.52584	0.00171
0.34665	0.000128067	0.30961	0.000721328	0.57605	0.000999028	0.52888	0.00172
0.34878	0.000129997	0.31139	0.000725534	0.57929	0.00102	0.53191	0.00174
0.35092	0.000131927	0.31317	0.00072974	0.58252	0.00103	0.53495	0.00175
0.35305	0.00013385	0.31495	0.000733941	0.58576	0.00105	0.53799	0.00176
0.35519	0.000135762	0.31673	0.000738135	0.589	0.00106	0.54103	0.00177
0.35711	0.000137658	0.31851	0.000742319	0.59223	0.00108	0.54407	0.00178
0.35925	0.000139544	0.32028	0.000746485	0.59547	0.00109	0.54711	0.0018
0.36138	0.000141423	0.32206	0.000750641	0.59871	0.0011	0.55015	0.00181
0.36352	0.000143296	0.32384	0.000754794	0.60194	0.00112	0.55319	0.00182
0.36566	0.000145162	0.32562	0.000758946	0.60518	0.00113	0.55623	0.00183
0.36779	0.000147014	0.3274	0.000763097	0.60841	0.00115	0.55927	0.00184
0.37014	0.000148854	0.32918	0.000767247	0.61165	0.00116	0.56231	0.00185
0.37228	0.000150674	0.33096	0.000771396	0.61489	0.00117	0.56535	0.00187
0.37441	0.00015247	0.33274	0.000775544	0.61812	0.00119	0.56839	0.00188
0.37655	0.000154221	0.33452	0.00077969	0.62136	0.0012	0.57143	0.00189
0.37868	0.000155882	0.3363	0.000783828	0.6246	0.00121	0.57447	0.0019
0.38061	0.000157386	0.33808	0.000787945	0.62783	0.00122	0.57751	0.00191
0.38274	0.000158679	0.33986	0.000792046	0.63107	0.00124	0.58055	0.00192
0.38488	0.000159817	0.34164	0.00079614	0.6343	0.00125	0.58359	0.00194
0.38701	0.000160919	0.34342	0.000800226	0.63754	0.00126	0.58663	0.00195
0.38915	0.000162065	0.3452	0.000804308	0.64078	0.00128	0.58967	0.00196
0.39129	0.000163269	0.34698	0.00080839	0.64401	0.00129	0.59271	0.00197
0.39364	0.000164519	0.34875	0.000812471	0.64725	0.0013	0.59574	0.00198
0.39577	0.000165801	0.35053	0.00081655	0.65049	0.00131	0.59878	0.00199
0.39791	0.000167104	0.35231	0.000820626	0.65372	0.00133	0.60182	0.002
0.40004	0.000168423	0.35409	0.000824685	0.65696	0.00134	0.60486	0.00202
0.40218	0.000169751	0.35587	0.000828727	0.66019	0.00135	0.6079	0.00203
0.4041	0.000171088	0.35765	0.000832757	0.66343	0.00136	0.61094	0.00204
0.40624	0.000172428	0.35943	0.000836783	0.66667	0.00138	0.61398	0.00205
0.40837	0.000173774	0.36121	0.000840808	0.6699	0.00139	0.61702	0.00206
0.41051	0.000175121	0.36299	0.00084483	0.67314	0.0014	0.62006	0.00207
0.41264	0.000176412	0.36477	0.000848837	0.67638	0.00141	0.6231	0.00209
0.41478	0.000177746	0.36655	0.000852843	0.67961	0.00143	0.62614	0.0021
0.41713	0.000179101	0.36833	0.000856849	0.68285	0.00144	0.62918	0.00211
0.41927	0.000180457	0.37011	0.000860853	0.68608	0.00145	0.63222	0.00212
0.4214	0.000181812	0.37189	0.000864833	0.68932	0.00146	0.63526	0.00213
0.42354	0.000183165	0.37367	0.000868795	0.69256	0.00148	0.6383	0.00214
0.42567	0.000184518	0.37544	0.000872751	0.69579	0.00149	0.64134	0.00215
0.4276	0.00018587	0.37722	0.000876689	0.69903	0.0015	0.64438	0.00217
0.42973	0.000187223	0.379	0.000880621	0.70227	0.00151	0.64742	0.00218
0.43187	0.000188576	0.38078	0.000884548	0.7055	0.00152	0.65046	0.00219
0.434	0.000189928	0.38256	0.000888464	0.70874	0.00154	0.6535	0.0022
0.43614	0.000191279	0.38434	0.000892369	0.71197	0.00155	0.65653	0.00221
0.43827	0.000192629	0.38612	0.000896275	0.71521	0.00156	0.65957	0.00222
0.44062	0.000193979	0.3879	0.00090018	0.71845	0.00157	0.66261	0.00223
0.44276	0.000195329	0.38968	0.000904084	0.72168	0.00159	0.66565	0.00225
0.4449	0.000196678	0.39146	0.000907977	0.72492	0.0016	0.66869	0.00226
0.44703	0.000198027	0.39324	0.000911866	0.72816	0.00161	0.67173	0.00227
0.44917	0.000199375	0.39502	0.000915746	0.73139	0.00162	0.67477	0.00228
0.45109	0.000200724	0.3968	0.000919615	0.73463	0.00163	0.67781	0.00229
0.45323	0.000202059	0.39858	0.000923466	0.73786	0.00165	0.68085	0.0023
0.45536	0.000203387	0.40036	0.000927303	0.7411	0.00166	0.68389	0.00231
0.4575	0.000204717	0.40214	0.000931133	0.74434	0.00167	0.68693	0.00232
0.45963	0.000208564	0.40391	0.000934957	0.74757	0.00168	0.68997	0.00234
0.46177	0.000213885	0.40569	0.000938779	0.75081	0.00169	0.69301	0.00235
0.46412	0.000219062	0.40747	0.000942592	0.75405	0.00171	0.69605	0.00236
0.46625	0.000224154	0.40925	0.000946402	0.75728	0.00172	0.69909	0.00237
0.46839	0.000229184	0.41103	0.000950969	0.76052	0.00173	0.70213	0.00238
0.47053	0.000234159	0.41281	0.000956797	0.76375	0.00174	0.70517	0.00239
0.47266	0.000239089	0.41459	0.00096251	0.76699	0.00175	0.70821	0.0024
0.47458	0.000243955	0.41637	0.000968119	0.77023	0.00177	0.71125	0.00241
0.47672	0.000248749	0.41815	0.000973662	0.77346	0.00178	0.71429	0.00242
0.47886	0.000253505	0.41993	0.000979167	0.7767	0.00179	0.71733	0.00244
0.48099	0.000258235	0.42171	0.000984644	0.77994	0.0018	0.72036	0.00245
0.48313	0.000262952	0.42349	0.000990102	0.78317	0.00181	0.7234	0.00246
0.48526	0.000267659	0.42527	0.000995543	0.78641	0.00182	0.72644	0.00247
0.48761	0.000272358	0.42705	0.001	0.78964	0.00184	0.72948	0.00248
0.48975	0.000277043	0.42883	0.00101	0.79288	0.00185	0.73252	0.00249
0.49188	0.000281691	0.4306	0.00101	0.79612	0.00186	0.73556	0.0025
0.49402	0.000286329	0.43238	0.00102	0.79935	0.00187	0.7386	0.00252
0.49616	0.000290958	0.43416	0.00102	0.80259	0.00188	0.74164	0.00253
0.49808	0.000295548	0.43594	0.00103	0.80583	0.00189	0.74468	0.00254
0.50021	0.000299734	0.43772	0.00103	0.80906	0.00191	0.74772	0.00255
0.50235	0.000304065	0.4395	0.00104	0.8123	0.00192	0.75076	0.00256
0.50449	0.000308404	0.44128	0.00104	0.81553	0.00193	0.7538	0.00257
0.50662	0.000312722	0.44306	0.00105	0.81877	0.00194	0.75684	0.00258
0.50876	0.000317031	0.44484	0.00105	0.82201	0.00195	0.75988	0.0026
0.51111	0.000321293	0.44662	0.00106	0.82524	0.00196	0.76292	0.00261
0.51324	0.000325412	0.4484	0.00106	0.82848	0.00198	0.76596	0.00262
0.51538	0.00032932	0.45018	0.00107	0.83172	0.00199	0.769	0.00263
0.51751	0.000333192	0.45196	0.00107	0.83495	0.002	0.77204	0.00264
0.51965	0.00033704	0.45374	0.00108	0.83819	0.00201	0.77508	0.00265
0.52157	0.000340872	0.45552	0.00108	0.84142	0.00202	0.77812	0.00266
0.52371	0.000344683	0.4573	0.00109	0.84466	0.00203	0.78116	0.00268
0.52584	0.000348475	0.45907	0.00109	0.8479	0.00204	0.78419	0.00269
0.52798	0.000352164	0.46085	0.0011	0.85113	0.00206	0.78723	0.0027
0.53012	0.0003558	0.46263	0.0011	0.85437	0.00207	0.79027	0.00271
0.53225	0.000359401	0.46441	0.00111	0.85761	0.00208	0.79331	0.00272
0.5346	0.000362974	0.46619	0.00111	0.86084	0.00209	0.79635	0.00273
0.53674	0.000366529	0.46797	0.00112	0.86408	0.0021	0.79939	0.00274
0.53823	0.000369183	0.46975	0.00112	0.86731	0.00211	0.80243	0.00275
0.53973	0.000371832	0.47153	0.00113	0.87055	0.00212	0.80547	0.00277
0.54144	0.000374472	0.47331	0.00113	0.87379	0.00213	0.80851	0.00278
0.54314	0.000377088	0.47509	0.00114	0.87702	0.00215	0.81155	0.00279
0.54464	0.000379684	0.47687	0.00114	0.88026	0.00216	0.81459	0.0028
0.54635	0.000382229	0.47865	0.00115	0.8835	0.00217	0.81763	0.00281
0.54784	0.00038468	0.48043	0.00116	0.88673	0.00218	0.82067	0.00282
0.54934	0.000387106	0.48221	0.00117	0.88997	0.00219	0.82371	0.00283
0.55105	0.000389521	0.48399	0.00118	0.8932	0.0022	0.82675	0.00285
0.55276	0.000391933	0.48577	0.00118	0.89644	0.00221	0.82979	0.00286
0.55425	0.000394343	0.48754	0.00119	0.89968	0.00222	0.83283	0.00287
0.55575	0.000396755	0.48932	0.0012	0.90291	0.00223	0.83587	0.00288
0.55745	0.00039917	0.4911	0.00121	0.90615	0.00224	0.83891	0.0029
0.55895	0.000401589	0.49288	0.00122	0.90939	0.00225	0.84195	0.00291
0.56066	0.000404011	0.49466	0.00122	0.91262	0.00226	0.84498	0.00292
0.56237	0.000406435	0.49644	0.00123	0.91586	0.00227	0.84802	0.00293
0.56386	0.00040886	0.49822	0.00124	0.91909	0.00229	0.85106	0.00295
0.56536	0.000411286	0.5	0.00125	0.92233	0.0023	0.8541	0.00296
0.56707	0.00041371	0.50178	0.00125	0.92557	0.00231	0.85714	0.00297
0.56856	0.000416133	0.50356	0.00126	0.9288	0.00232	0.86018	0.00298
0.57027	0.000418555	0.50534	0.00127	0.93204	0.00233	0.86322	0.003
0.57198	0.000420976	0.50712	0.00128	0.93528	0.00234	0.86626	0.00301
0.57347	0.000423396	0.5089	0.00128	0.93851	0.00235	0.8693	0.00302
0.57497	0.000425815	0.51068	0.00129	0.94175	0.00236	0.87234	0.00303
0.57668	0.00042823	0.51246	0.0013	0.94498	0.00237	0.87538	0.00304
0.57839	0.00043059	0.51423	0.00131	0.94822	0.00238	0.87842	0.00306
0.57988	0.00043292	0.51601	0.00131	0.95146	0.00239	0.88146	0.00307
0.58159	0.00043524	0.51779	0.00132	0.95469	0.00239	0.8845	0.00308
0.58308	0.000437557	0.51957	0.00133	0.95793	0.0024	0.88754	0.00309
0.58458	0.000439872	0.52135	0.00134	0.96117	0.00241	0.89058	0.00311
0.58629	0.000442188	0.52313	0.00134	0.9644	0.00242	0.89362	0.00312
0.588	0.000444505	0.52491	0.00135	0.96764	0.00243	0.89666	0.00313
0.59013	0.000447599	0.52669	0.00136	0.97087	0.00244	0.8997	0.00314
0.59205	0.000450694	0.52847	0.00137	0.97411	0.00244	0.90274	0.00315
0.59419	0.000453791	0.53025	0.00137	0.97735	0.00245	0.90578	0.00317
0.59633	0.000456913	0.53203	0.00138	0.98058	0.00246	0.90881	0.00318
0.59846	0.000460076	0.53381	0.00139	0.98382	0.00247	0.91185	0.00319
0.6006	0.000463248	0.53559	0.0014	0.98706	0.00248	0.91489	0.0032
0.60273	0.000466421	0.53737	0.0014	0.99029	0.00249	0.91793	0.00321
0.60508	0.000469594	0.53915	0.00141	0.99353	0.00249	0.92097	0.00322
0.60722	0.00047276	0.54093	0.00142	0.99676	0.0025	0.92401	0.00324
0.60935	0.000475921	0.5427	0.00143	1	0.0025	0.92705	0.00325
0.61149	0.000479082	0.54448	0.00143	1.00324	0.00249	0.93009	0.00326
0.61363	0.00048224	0.54626	0.00144	1.00647	0.00249	0.93313	0.00327
0.61555	0.000485398	0.54804	0.00145	1.00971	0.00247	0.93617	0.00328
0.61768	0.000488553	0.54982	0.00146	1.01295	0.00243	0.93921	0.00329
0.61982	0.000491703	0.5516	0.00146	1.01618	0.00236	0.94225	0.00331
0.62196	0.000494846	0.55338	0.00147	1.01942	0.00226	0.94529	0.00332
0.62409	0.000497981	0.55516	0.00148	1.02265	0.00212	0.94833	0.00333
0.62623	0.000501108	0.55694	0.00149	1.02589	0.00194	0.95137	0.00334
0.62858	0.000504231	0.55872	0.00149	1.02913	0.00168	0.95441	0.00335
0.63071	0.000507354	0.5605	0.0015	1.03236	0.00132	0.95745	0.00336
0.63285	0.000510446	0.56228	0.00151	1.03246	0.00128	0.96049	0.00337
0.63499	0.000513534	0.56406	0.00152	1.03256	0.00124	0.96353	0.00338
0.63712	0.000516626	0.56584	0.00152	1.03264	0.00121	0.96657	0.0034
0.63904	0.000519718	0.56762	0.00153	1.0327	0.00118	0.9696	0.00341
0.64118	0.000522809	0.5694	0.00154	1.03275	0.00116	0.97264	0.00342
0.64331	0.000525885	0.57117	0.00155	1.03281	0.00114	0.97568	0.00343
0.64545	0.000528955	0.57295	0.00155	1.0329	0.0011	0.97872	0.00343
0.64759	0.000532015	0.57473	0.00156	1.03302	0.00105	0.98176	0.00344
0.64972	0.000535064	0.57651	0.00157	1.03322	0.000971265	0.9848	0.00345
0.65207	0.000538102	0.57829	0.00158	1.0335	0.000853331	0.98784	0.00347
0.65421	0.000541125	0.58007	0.00158	1.03394	0.000676431	0.99088	0.00347
0.65634	0.000544134	0.58185	0.00159	1.03458	0.000411061	0.99392	0.00348
0.65848	0.000547133	0.58363	0.0016	1.0356	-4.23332e-06	0.99696	0.00349
0.66062	0.00055013	0.58541	0.00161	1.03712	-4.65881e-06	1	0.00349
0.66254	0.000553122	0.58719	0.00161	1.03883	-5.13849e-06	1.00304	0.00348
0.66467	0.0005561	0.58897	0.00162	1.04141	-5.14352e-06	1.00608	0.00346
0.66681	0.000559078	0.59075	0.00163	1.04207	-5.14482e-06	1.00912	0.00341
0.66916	0.000562059	0.59253	0.00163	1.04531	-5.15098e-06	1.01216	0.00328
0.67108	0.000565043	0.59431	0.00164	1.04854	-5.15696e-06	1.0152	0.00301
0.67343	0.000568028	0.59609	0.00165	1.05178	-5.1628e-06	1.01824	0.00253
0.67535	0.000571015	0.59786	0.00166	1.05502	-5.1685e-06	1.02128	0
0.6777	0.000574005	0.59964	0.00166	1.05825	-5.17404e-06	1.02128	0
0.67962	0.000576997	0.60142	0.00167	1.06149	-5.17926e-06	1.11449	0
0.68197	0.000579991	0.6032	0.00168	1.06472	-5.18424e-06	1.21581	0
0.6839	0.000582983	0.60498	0.00169	1.06796	-5.18907e-06
0.68603	0.000585975	0.60676	0.00169	1.0712	-5.19375e-06
0.68838	0.000588966	0.60854	0.0017	1.07443	-5.19829e-06
0.6903	0.000591949	0.61032	0.00171	1.07767	-5.20269e-06
0.69265	0.000594928	0.6121	0.00172	1.08091	-5.20688e-06
0.69457	0.000597903	0.61388	0.00172	1.08414	-5.21088e-06
0.69692	0.000600872	0.61566	0.00173	1.08738	-5.21474e-06
0.69885	0.000604087	0.61744	0.00174	1.09061	-5.21846e-06
0.7012	0.000607112	0.61922	0.00174	1.09385	-5.22205e-06
0.70312	0.000610114	0.621	0.00175	1.09709	-5.22552e-06
0.70547	0.000613099	0.62278	0.00176	1.10032	-5.22884e-06
0.70739	0.00061607	0.62456	0.00177	1.10356	-5.23205e-06
0.70953	0.00061903	0.62633	0.00177	1.1068	-5.23512e-06
0.71188	0.000621979	0.62811	0.00178	1.11003	-5.23807e-06
0.7138	0.000624916	0.62989	0.00179	1.11327	-5.24089e-06
0.71615	0.000627843	0.63167	0.00179	1.1165	-5.24359e-06
0.71807	0.00063076	0.63345	0.0018	1.11974	-5.24618e-06
0.72042	0.000633672	0.63523	0.00181	1.12298	-5.24864e-06
0.72234	0.000636579	0.63701	0.00182	1.12621	-5.25098e-06
0.72469	0.000639486	0.63879	0.00182	1.12945	-5.25322e-06
0.72661	0.000642388	0.64057	0.00183	1.13269	-5.25533e-06
0.72896	0.000645278	0.64235	0.00184	1.13592	-5.25733e-06
0.73088	0.000648166	0.64413	0.00184	1.13916	-5.25922e-06
0.73302	0.000651047	0.64591	0.00185	1.14239	-5.261e-06
0.73537	0.000653922	0.64769	0.00186	1.14563	-5.26241e-06
0.73729	0.000656791	0.64947	0.00187	1.14887	-5.26359e-06
0.73964	0.000659648	0.65125	0.00187	1.1521	-5.26467e-06
0.74156	0.000662498	0.65302	0.00188	1.15534	-5.26564e-06
0.74391	0.000665347	0.6548	0.00189	1.15858	-5.2665e-06
0.74584	0.000668195	0.65658	0.00189	1.16181	-5.26726e-06
0.74818	0.000671044	0.65836	0.0019	1.16505	-5.26793e-06
0.75011	0.000673893	0.66014	0.00191	1.16828	-5.26848e-06
0.75246	0.000676739	0.66192	0.00192	1.17152	-5.26893e-06
0.75438	0.00067958	0.6637	0.00192	1.17476	-5.26929e-06
0.75651	0.000682418	0.66548	0.00193	1.17799	-5.26954e-06
0.75886	0.000685277	0.66726	0.00194	1.18123	-5.2697e-06
0.76079	0.000688137	0.66904	0.00194	1.18447	-5.26977e-06
0.76314	0.000690995	0.67082	0.00195	1.1877	-5.26974e-06
0.76506	0.000693848	0.6726	0.00196	1.19094	-5.26962e-06
0.76741	0.000696711	0.67438	0.00196	1.19417	-5.26941e-06
0.76933	0.000699573	0.67616	0.00197	1.19741	-5.2691e-06
0.77168	0.000702429	0.67794	0.00198	1.20065	-5.26871e-06
0.7736	0.000705277	0.67972	0.00199	1.20388	-5.26824e-06
0.77595	0.000708118	0.68149	0.00199	1.20712	-5.26767e-06
0.77787	0.000710952	0.68327	0.002	1.21036	-5.26702e-06
0.78001	0.000713799	0.68505	0.00201	1.21359	-5.26629e-06
0.78236	0.000716678	0.68683	0.00201	1.21683	-5.26547e-06
0.78428	0.000719557	0.68861	0.00202	1.22006	-5.26458e-06
0.78663	0.000722431	0.69039	0.00203	1.2233	-5.2636e-06
0.78855	0.000725301	0.69217	0.00203	1.22654	-5.26255e-06
0.7909	0.000728165	0.69395	0.00204	1.22977	-5.26141e-06
0.79282	0.000731031	0.69573	0.00205	1.23301	-5.2602e-06
0.79517	0.000733896	0.69751	0.00206	1.23625	-5.25892e-06
0.7971	0.000736762	0.69929	0.00206	1.23948	-5.25755e-06
0.79944	0.000739629	0.70107	0.00207	1.24272	-5.25612e-06
0.80137	0.000742511	0.70285	0.00208	1.24595	-5.25461e-06
0.8035	0.000745393	0.70463	0.00208	1.24919	-5.25304e-06
0.80585	0.000748276	0.70641	0.00209	1.25243	-5.25139e-06
0.80777	0.00075116	0.70819	0.0021	1.25566	-5.24966e-06
0.81012	0.000754086	0.70996	0.0021	1.2589	-5.24783e-06
0.81205	0.000757004	0.71174	0.00211	1.26214	-5.24594e-06
0.8144	0.000759911	0.71352	0.00212	1.26537	-5.24397e-06
0.81632	0.000762804	0.7153	0.00212	1.26861	-5.24195e-06
0.81867	0.000765684	0.71708	0.00213	1.27184	-5.23986e-06
0.82059	0.000768547	0.71886	0.00214	1.27508	-5.23771e-06
0.82294	0.000771395	0.72064	0.00214	1.27832	-5.23549e-06
0.82486	0.00077423	0.72242	0.00215	1.28155	-5.23322e-06
0.827	0.000777055	0.7242	0.00216	1.28479	-5.23089e-06
0.82935	0.000779872	0.72598	0.00217	1.28803	-5.22849e-06
0.83127	0.000782683	0.72776	0.00217	1.29126	-5.22604e-06
0.83362	0.000785538	0.72954	0.00218	1.2945	-5.22353e-06
0.83554	0.000788393	0.73132	0.00219	1.29773	-5.22097e-06
0.83789	0.000791236	0.7331	0.00219	1.30097	-5.21835e-06
0.83981	0.000794071	0.73488	0.0022	1.30421	-5.21568e-06
0.84216	0.000796901	0.73665	0.00221	1.30744	-5.21295e-06
0.84408	0.000799719	0.73843	0.00221	1.31068	-5.21017e-06
0.84643	0.000802532	0.74021	0.00222	1.31392	-5.20733e-06
0.84836	0.000805341	0.74199	0.00223	1.31715	-5.20446e-06
0.85049	0.000808138	0.74377	0.00223	1.32039	-5.20153e-06
0.85284	0.000810922	0.74555	0.00224	1.32362	-5.19855e-06
0.85476	0.00081379	0.74733	0.00225	1.32686	-5.19552e-06
0.85711	0.000817538	0.74911	0.00225	1.3301	-5.19244e-06
0.85903	0.000821244	0.75089	0.00226	1.33333	-5.18932e-06
0.86138	0.000824919	0.75267	0.00227	1.33657	-5.18616e-06
0.86331	0.000828598	0.75445	0.00227	1.33981	-5.18294e-06
0.86566	0.00083226	0.75623	0.00228	1.34304	-5.17968e-06
0.86758	0.000835909	0.75801	0.00229	1.34628	-5.17638e-06
0.86993	0.000839547	0.75979	0.00229	1.34951	-5.17304e-06
0.87185	0.000843178	0.76157	0.0023	1.35275	-5.16966e-06
0.87399	0.000846799	0.76335	0.0023	1.35599	-5.16623e-06
0.87633	0.000850411	0.76512	0.00231	1.35922	-5.16277e-06
0.87826	0.000854015	0.7669	0.00232	1.36246	-5.15926e-06
0.88061	0.000858685	0.76868	0.00232	1.3657	-5.15572e-06
0.88253	0.000866083	0.77046	0.00233	1.36893	-5.15213e-06
0.88488	0.000873173	0.77224	0.00234	1.37217	-5.14852e-06
0.8868	0.000880055	0.77402	0.00234	1.3754	-5.14487e-06
0.88915	0.000886786	0.7758	0.00235	1.37864	-5.14118e-06
0.89107	0.000893404	0.77758	0.00236	1.38188	-5.13745e-06
0.89342	0.000899937	0.77936	0.00236	1.38511	-5.13369e-06
0.89534	0.000906403	0.78114	0.00237	1.38835	-5.12989e-06
0.89748	0.000912816	0.78292	0.00238	1.39159	-5.12607e-06
0.89983	0.000919155	0.7847	0.00238	1.39482	-5.12221e-06
0.90175	0.000925428	0.78648	0.00239	1.39806	-5.11831e-06
0.9041	0.000931665	0.78826	0.00239	1.40129	-5.11439e-06
0.90602	0.000937875	0.79004	0.0024	1.40453	-5.11044e-06
0.90837	0.000944058	0.79181	0.00241	1.40777	-5.10645e-06
0.91029	0.000950197	0.79359	0.00241	1.411	-5.10244e-06
0.91264	0.000956284	0.79537	0.00242	1.41424	-5.09839e-06
0.91457	0.000962318	0.79715	0.00243	1.41748	-5.09432e-06
0.91692	0.000968292	0.79893	0.00243	1.42071	-5.09022e-06
0.91884	0.000974228	0.80071	0.00244	1.42395	-5.0861e-06
0.92097	0.000980149	0.80249	0.00245	1.42718	-5.08195e-06
0.92332	0.000986063	0.80427	0.00245	1.43042	-5.07777e-06
0.92525	0.000991984	0.80605	0.00246	1.43366	-5.07356e-06
0.9276	0.000997911	0.80783	0.00246	1.43689	-5.06934e-06
0.92952	0.001	0.80961	0.00247	1.44013	-5.06509e-06
0.93187	0.00101	0.81139	0.00248	1.44337	-5.06081e-06
0.93379	0.00102	0.81317	0.00248	1.4466	-5.05651e-06
0.93614	0.00102	0.81495	0.00249	1.44984	-5.05219e-06
0.93806	0.00103	0.81673	0.0025	1.45307	-5.04784e-06
0.94041	0.00103	0.81851	0.0025	1.45631	-5.04348e-06
0.94233	0.00104	0.82028	0.00251	1.45955	-5.0391e-06
0.94447	0.00104	0.82206	0.00251	1.46278	-5.03469e-06
0.94682	0.00105	0.82384	0.00252	1.46602	-5.03027e-06
0.94874	0.00105	0.82562	0.00253	1.46926	-5.02582e-06
0.95109	0.00106	0.8274	0.00253	1.47249	-5.02136e-06
0.95301	0.00106	0.82918	0.00254	1.47573	-5.01687e-06
0.95536	0.00107	0.83096	0.00254	1.47896	-5.01234e-06
0.95728	0.00107	0.83274	0.00255	1.4822	-5.00776e-06
0.95963	0.00107	0.83452	0.00256	1.48544	-5.00317e-06
0.96155	0.00108	0.8363	0.00256	1.48867	-4.99857e-06
0.9639	0.00108	0.83808	0.00257	1.49191	-4.99395e-06
0.96583	0.00109	0.83986	0.00257	1.49515	-4.98934e-06
0.96796	0.00109	0.84164	0.00258	1.49838	-4.98472e-06
0.97031	0.00109	0.84342	0.00259	1.50162	-4.98009e-06
0.97223	0.0011	0.8452	0.00259	1.50485	-4.97544e-06
0.97458	0.0011	0.84698	0.0026	1.50809	-4.97078e-06
0.97651	0.0011	0.84875	0.0026	1.51133	-4.96611e-06
0.97886	0.00111	0.85053	0.00261	1.51456	-4.96142e-06
0.98078	0.00111	0.85231	0.00261	1.5178	-4.95672e-06
0.98313	0.00112	0.85409	0.00262	1.52104	-4.95201e-06
0.98505	0.00112	0.85587	0.00263	1.52427	-4.9473e-06
0.9874	0.00112	0.85765	0.00263	1.52751	-4.94256e-06
0.98932	0.00112	0.85943	0.00264	1.53074	-4.93781e-06
0.99146	0.00113	0.86121	0.00264	1.53398	-4.93306e-06
0.99381	0.00113	0.86299	0.00265	1.53722	-4.92829e-06
0.99573	0.00113	0.86477	0.00265	1.54045	-4.92352e-06
0.99808	0.00113	0.86655	0.00266	1.54369	-4.91873e-06
1	0.00114	0.86833	0.00267	1.54693	-4.91394e-06
1.00235	0.00114	0.87011	0.00267	1.55016	-4.90914e-06
1.00427	0.00114	0.87189	0.00268	1.5534	-4.90433e-06
1.00662	0.00113	0.87367	0.00268	1.55663	-4.89951e-06
1.00854	0.00111	0.87544	0.00269	1.55987	-4.89469e-06
1.01089	0.00107	0.87722	0.00269	1.56311	-4.88985e-06
1.01303	0.000983697	0.879	0.0027	1.56634	-4.88501e-06
1.01495	0.000843327	0.88078	0.0027	1.56958	-4.8801e-06
1.0173	0.000579775	0.88256	0.00271	1.57282	-4.87519e-06
1.01773	0.000457455	0.88434	0.00271	1.57605	-4.87027e-06
1.01858	0.000145563	0.88612	0.00272	1.57929	-4.86535e-06
1.0188	6.62012e-05	0.8879	0.00273	1.58252	-4.86041e-06
1.01922	1.90103e-05	0.88968	0.00273	1.58576	-4.85548e-06
1.01986	2.67882e-06	0.89146	0.00274	1.589	-4.85053e-06
1.02093	-4.23968e-07	0.89324	0.00274	1.59223	-4.84558e-06
1.02243	-4.25647e-07	0.89502	0.00275	1.59547	-4.84063e-06
1.02456	-4.26542e-07	0.8968	0.00275	1.59871	-4.83568e-06
1.0267	-4.27421e-07	0.89858	0.00276	1.60194	-4.83072e-06
1.02883	-4.28363e-07	0.90036	0.00276	1.60518	-4.82575e-06
1.03097	-4.29301e-07	0.90214	0.00277	1.60841	-4.82079e-06
1.03311	-4.30253e-07	0.90391	0.00277	1.61165	-4.81582e-06
1.03524	-4.31189e-07	0.90569	0.00278	1.61489	-4.81084e-06
1.03738	-4.32153e-07	0.90747	0.00278	1.61812	-4.80587e-06
1.03951	-4.331e-07	0.90925	0.00279	1.62136	-4.80089e-06
1.04165	-4.3406e-07	0.91103	0.00279	1.6246	-4.79591e-06
1.04378	-4.35016e-07	0.91281	0.0028	1.62783	-4.79093e-06
1.04592	-4.35988e-07	0.91459	0.0028	1.63107	-4.78594e-06
1.04806	-4.36939e-07	0.91637	0.00281	1.6343	-4.78096e-06
1.05019	-4.37914e-07	0.91815	0.00281	1.63754	-4.77597e-06
1.05233	-4.38882e-07	0.91993	0.00282	1.64078	-4.77098e-06
1.05446	-4.39862e-07	0.92171	0.00282	1.64401	-4.766e-06
1.0566	-4.40833e-07	0.92349	0.00283	1.64725	-4.76101e-06
1.05874	-4.41813e-07	0.92527	0.00283	1.65049	-4.75602e-06
1.06087	-4.42784e-07	0.92705	0.00284	1.65372	-4.75103e-06
1.06301	-4.43781e-07	0.92883	0.00284	1.65696	-4.74604e-06
1.06514	-4.44764e-07	0.9306	0.00285	1.66019	-4.74105e-06
1.06728	-4.45757e-07	0.93238	0.00285	1.66343	-4.73606e-06
1.06941	-4.46739e-07	0.93416	0.00285	1.66667	-4.73107e-06
1.07155	-4.47739e-07	0.93594	0.00286	1.6699	-4.72609e-06
1.07369	-4.48732e-07	0.93772	0.00286	1.67314	-4.7211e-06
1.07582	-4.49739e-07	0.9395	0.00287	1.67638	-4.7161e-06
1.07796	-4.50737e-07	0.94128	0.00287	1.67961	-4.71109e-06
1.08009	-4.5174e-07	0.94306	0.00288	1.68285	-4.70609e-06
1.08223	-4.5275e-07	0.94484	0.00288	1.68608	-4.70105e-06
1.08437	-4.53763e-07	0.94662	0.00288	1.68932	-4.69603e-06
1.0865	-4.54762e-07	0.9484	0.00289	1.69256	-4.69101e-06
1.08864	-4.55787e-07	0.95018	0.00289	1.69579	-4.686e-06
1.09077	-4.56808e-07	0.95196	0.0029	1.69903	-4.68094e-06
1.09291	-4.5784e-07	0.95374	0.0029	1.70227	-4.67594e-06
1.09504	-4.58856e-07	0.95552	0.0029	1.7055	-4.67092e-06
1.09718	-4.59886e-07	0.9573	0.00291	1.70874	-4.66591e-06
1.09932	-4.60912e-07	0.95907	0.00291	1.71197	-4.66091e-06
1.10145	-4.61949e-07	0.96085	0.00292	1.71521	-4.6559e-06
1.10359	-4.62975e-07	0.96263	0.00292	1.71845	-4.6509e-06
1.10572	-4.64013e-07	0.96441	0.00293	1.72168	-4.64591e-06
1.10786	-4.65056e-07	0.96619	0.00293	1.72492	-4.64092e-06
1.11	-4.66101e-07	0.96797	0.00294	1.72816	-4.63593e-06
1.11213	-4.67135e-07	0.96975	0.00294	1.73139	-4.63095e-06
1.11427	-4.68189e-07	0.97153	0.00294	1.73463	-4.62597e-06
1.1164	-4.69235e-07	0.97331	0.00295	1.73786	-4.621e-06
1.11854	-4.70291e-07	0.97509	0.00295	1.7411	-4.61603e-06
1.12067	-4.71344e-07	0.97687	0.00296	1.74434	-4.61106e-06
1.12281	-4.72402e-07	0.97865	0.00296	1.74757	-4.6061e-06
1.12495	-4.73461e-07	0.98043	0.00297	1.75081	-4.60114e-06
1.12708	-4.74532e-07	0.98221	0.00297	1.75405	-4.5962e-06
1.12922	-4.75589e-07	0.98399	0.00297	1.75728	-4.59125e-06
1.13135	-4.76658e-07	0.98577	0.00298	1.76052	-4.58631e-06
1.13349	-4.77729e-07	0.98754	0.00298	1.76375	-4.58137e-06
1.13563	-4.78804e-07	0.98932	0.00298	1.76699	-4.57645e-06
1.13776	-4.79874e-07	0.9911	0.00299	1.77023	-4.57152e-06
1.1399	-4.80951e-07	0.99288	0.00299	1.77346	-4.56661e-06
1.14203	-4.82029e-07	0.99466	0.00299	1.7767	-4.5617e-06
1.14417	-4.83125e-07	0.99644	0.00299	1.77994	-4.5568e-06
1.1463	-4.84207e-07	0.99822	0.00299	1.78317	-4.5519e-06
1.14844	-4.85288e-07	1	0.00299	1.78641	-4.54702e-06
1.15058	-4.8638e-07	1.00178	0.00298	1.78964	-4.54213e-06
1.15271	-4.87479e-07	1.00356	0.00296	1.79288	-4.53726e-06
1.15485	-4.88564e-07	1.00534	0.00286	1.79612	-4.53239e-06
1.15698	-4.8967e-07	1.00712	0.00137	1.79935	-4.52753e-06
1.15912	-4.90767e-07	1.0089	2.85043e-05	1.80259	-4.52267e-06
1.16126	-4.91869e-07	1.01068	-3.30415e-06	1.80583	-4.51783e-06
1.16339	-4.92969e-07	1.01246	-3.31149e-06	1.80906	-4.51298e-06
1.16553	-4.94082e-07	1.01423	-3.3071e-06	1.8123	-4.50815e-06
1.16766	-4.95191e-07	1.01601	-3.3051e-06	1.81553	-4.50332e-06
1.1698	-4.96302e-07	1.01779	-3.30363e-06	1.81877	-4.49851e-06
1.17194	-4.97404e-07	1.01957	-3.30205e-06	1.82201	-4.4937e-06
1.17407	-4.98522e-07	1.02135	-3.30037e-06	1.82524	-4.4889e-06
1.17621	-4.99638e-07	1.02313	-3.29869e-06	1.82848	-4.4841e-06
1.17834	-5.00767e-07	1.02491	-3.297e-06	1.83172	-4.47932e-06
1.18048	-5.0189e-07	1.02669	-3.29531e-06	1.83495	-4.47454e-06
1.18261	-5.03018e-07	1.02847	-3.29361e-06	1.83819	-4.46977e-06
1.18475	-5.04141e-07	1.03025	-3.2919e-06	1.84142	-4.465e-06
1.18689	-5.05272e-07	1.03203	-3.29018e-06	1.84466	-4.46026e-06
1.18902	-5.06402e-07	1.03381	-3.28846e-06	1.8479	-4.45551e-06
1.19116	-5.07536e-07	1.03559	-3.28672e-06	1.85113	-4.45078e-06
1.19329	-5.08675e-07	1.03737	-3.28498e-06	1.85437	-4.44604e-06
1.19543	-5.09824e-07	1.03915	-3.28324e-06	1.85761	-4.44133e-06
1.19757	-5.1096e-07	1.04093	-3.28147e-06	1.86084	-4.43662e-06
1.1997	-5.12103e-07	1.0427	-3.27971e-06	1.86408	-4.43192e-06
1.20184	-5.13243e-07	1.04448	-3.27794e-06	1.86731	-4.42722e-06
1.20397	-5.14397e-07	1.04626	-3.27615e-06	1.87055	-4.42254e-06
1.20611	-5.15549e-07	1.04804	-3.27437e-06	1.87379	-4.41787e-06
1.20824	-5.16702e-07	1.04982	-3.27257e-06	1.87702	-4.41321e-06
1.21038	-5.17853e-07	1.0516	-3.27076e-06	1.88026	-4.40854e-06
1.21252	-5.19013e-07	1.05338	-3.26895e-06	1.8835	-4.4039e-06
1.21465	-5.20171e-07	1.05516	-3.26714e-06	1.88673	-4.39927e-06
1.21679	-5.21335e-07	1.05694	-3.26532e-06	1.88997	-4.39464e-06
1.21892	-5.22498e-07	1.05872	-3.26349e-06	1.8932	-4.39002e-06
1.22106	-5.23668e-07	1.0605	-3.26165e-06	1.89644	-4.38533e-06
1.2232	-5.2483e-07	1.06228	-3.25981e-06	1.89968	-4.38067e-06
1.22533	-5.26004e-07	1.06406	-3.25796e-06	1.90291	-4.37603e-06
1.22747	-5.27173e-07	1.06584	-3.2561e-06	1.90615	-4.37139e-06
1.2296	-5.28351e-07	1.06762	-3.25424e-06	1.90939	-4.36677e-06
1.23174	-5.29527e-07	1.0694	-3.25237e-06	1.91262	-4.36215e-06
1.23387	-5.30709e-07	1.07117	-3.25049e-06	1.91586	-4.35754e-06
1.23601	-5.31891e-07	1.07295	-3.2486e-06	1.91909	-4.35294e-06
1.23815	-5.33076e-07	1.07473	-3.24671e-06	1.92233	-4.34836e-06
1.24028	-5.34255e-07	1.07651	-3.2448e-06	1.92557	-4.34378e-06
1.24242	-5.35428e-07	1.07829	-3.24289e-06	1.9288	-4.33921e-06
1.24455	-5.36603e-07	1.08007	-3.24097e-06	1.93204	-4.33466e-06
1.24669	-5.37789e-07	1.08185	-3.23904e-06	1.93528	-4.33011e-06
1.24883	-5.38961e-07	1.08363	-3.23711e-06	1.93851	-4.32557e-06
1.25096	-5.40139e-07	1.08541	-3.23516e-06	1.94175	-4.32104e-06
1.2531	-5.41322e-07	1.08719	-3.23322e-06	1.94498	-4.31652e-06
1.25523	-5.42505e-07	1.08897	-3.23126e-06	1.94822	-4.31202e-06
1.25737	-5.43689e-07	1.09075	-3.22929e-06	1.95146	-4.30752e-06
1.2595	-5.44879e-07	1.09253	-3.22732e-06	1.95469	-4.30303e-06
1.26164	-5.46063e-07	1.09431	-3.22534e-06	1.95793	-4.29856e-06
1.26378	-5.4726e-07	1.09609	-3.22335e-06	1.96117	-4.29409e-06
1.26591	-5.48449e-07	1.09786	-3.22136e-06	1.9644	-4.28964e-06
1.26805	-5.49641e-07	1.09964	-3.21933e-06	1.96764	-4.28519e-06
1.27018	-5.50844e-07	1.10142	-3.21732e-06	1.97087	-4.28076e-06
1.27232	-5.52045e-07	1.1032	-3.21531e-06	1.97411	-4.27633e-06
1.27446	-5.5324e-07	1.10498	-3.21329e-06	1.97735	-4.27192e-06
1.27659	-5.54448e-07	1.10676	-3.21129e-06	1.98058	-4.26751e-06
1.27873	-5.55654e-07	1.10854	-3.20926e-06	1.98382	-4.26311e-06
1.28086	-5.56876e-07	1.11032	-3.20722e-06	1.98706	-4.25872e-06
1.283	-5.58092e-07	1.1121	-3.20517e-06	1.99029	-4.25434e-06
		1.11388	-3.20312e-06	1.99353	-4.24997e-06
		1.11566	-3.20105e-06	1.99676	-4.24561e-06
		1.11744	-3.19899e-06	2	-4.24125e-06
		1.11922	-3.19691e-06	2.00324	-4.23691e-06
		1.121	-3.19483e-06	2.00647	-4.23257e-06
		1.12278	-3.19275e-06	2.00971	-4.22825e-06
		1.12456	-3.19067e-06	2.01294	-4.22393e-06
		1.12633	-3.18857e-06	2.01618	-4.21963e-06
		1.12811	-3.18647e-06	2.01942	-4.21533e-06
		1.12989	-3.18436e-06	2.02265	-4.21105e-06
		1.13167	-3.18224e-06	2.02589	-4.20678e-06
		1.13345	-3.18013e-06	2.02913	-4.20252e-06
		1.13523	-3.178e-06	2.03236	-4.19827e-06
		1.13701	-3.17586e-06	2.0356	-4.19404e-06
		1.13879	-3.17373e-06	2.03884	-4.18981e-06
		1.14057	-3.17159e-06	2.04207	-4.18559e-06
		1.14235	-3.16944e-06	2.04531	-4.18139e-06
		1.14413	-3.16729e-06	2.04854	-4.1772e-06
		1.14591	-3.16513e-06	2.05178	-4.17302e-06
		1.14769	-3.163e-06	2.05502	-4.16885e-06
		1.14947	-3.16084e-06	2.05825	-4.16469e-06
		1.15125	-3.15867e-06	2.06149	-4.16054e-06
		1.15302	-3.15648e-06	2.06472	-4.1564e-06
		1.1548	-3.15429e-06	2.06796	-4.15228e-06
		1.15658	-3.1521e-06	2.0712	-4.14816e-06
		1.15836	-3.14993e-06	2.07443	-4.14406e-06
		1.16014	-3.14773e-06	2.07767	-4.13997e-06
		1.16192	-3.14548e-06	2.08091	-4.13589e-06
		1.1637	-3.14327e-06	2.08414	-4.13182e-06
		1.16548	-3.14104e-06	2.08738	-4.12776e-06
		1.16726	-3.13882e-06	2.09061	-4.12371e-06
		1.16904	-3.13656e-06	2.09385	-4.11968e-06
		1.17082	-3.13431e-06	2.09709	-4.11565e-06
		1.1726	-3.13206e-06	2.10032	-4.11163e-06
		1.17438	-3.12982e-06	2.10356	-4.10763e-06
		1.17616	-3.12756e-06	2.1068	-4.10364e-06
		1.17794	-3.12531e-06	2.11003	-4.09966e-06
		1.17972	-3.12305e-06	2.11327	-4.09569e-06
		1.18149	-3.12078e-06	2.1165	-4.09174e-06
		1.18327	-3.11851e-06	2.11974	-4.08779e-06
		1.18505	-3.11623e-06	2.12298	-4.08385e-06
		1.18683	-3.11395e-06	2.12621	-4.07993e-06
		1.18861	-3.11166e-06	2.12945	-4.07602e-06
		1.19039	-3.10937e-06	2.13269	-4.07212e-06
		1.19217	-3.10708e-06	2.13592	-4.06823e-06
		1.19395	-3.10477e-06	2.13916	-4.06434e-06
		1.19573	-3.10246e-06	2.14239	-4.06048e-06
		1.19751	-3.10016e-06	2.14563	-4.05662e-06
		1.19929	-3.09783e-06	2.14887	-4.05278e-06
		1.20107	-3.09552e-06	2.1521	-4.04894e-06
		1.20285	-3.09322e-06	2.15534	-4.04511e-06
		1.20463	-3.09091e-06	2.15858	-4.0413e-06
		1.20641	-3.08859e-06	2.16181	-4.03749e-06
		1.20819	-3.08626e-06	2.16505	-4.03371e-06
		1.20996	-3.08394e-06	2.16828	-4.02993e-06
		1.21174	-3.08161e-06	2.17152	-4.02617e-06
		1.21352	-3.07928e-06	2.17476	-4.02241e-06
		1.2153	-3.07694e-06	2.17799	-4.01867e-06
		1.21708	-3.0746e-06	2.18123	-4.01494e-06
		1.21886	-3.07226e-06	2.18447	-4.01122e-06
		1.22064	-3.0699e-06	2.1877	-4.00751e-06
		1.22242	-3.06754e-06	2.19094	-4.00381e-06
		1.2242	-3.06518e-06	2.19417	-4.00012e-06
		1.22598	-3.06282e-06	2.19741	-3.99645e-06
		1.22776	-3.06045e-06	2.20065	-3.99278e-06
		1.22954	-3.05808e-06	2.20388	-3.98913e-06
		1.23132	-3.05569e-06	2.20712	-3.98549e-06
		1.2331	-3.0533e-06	2.21036	-3.98185e-06
		1.23488	-3.05091e-06	2.21359	-3.97824e-06
		1.23665	-3.04851e-06	2.21683	-3.97463e-06
		1.23843	-3.04611e-06	2.22006	-3.97103e-06
		1.24021	-3.04371e-06	2.2233	-3.96744e-06
		1.24199	-3.0413e-06	2.22654	-3.96386e-06
		1.24377	-3.03889e-06	2.22977	-3.9603e-06
				2.23301	-3.95675e-06
				2.23625	-3.9532e-06
				2.23948	-3.94967e-06
				2.24272	-3.94615e-06
				2.24595	-3.94264e-06
				2.24919	-3.93914e-06
				2.25243	-3.93566e-06
				2.25566	-3.93218e-06
				2.2589	-3.92871e-06
				2.26214	-3.92529e-06
				2.26537	-3.92192e-06
				2.26861	-3.91856e-06
				2.27184	-3.91521e-06
				2.27508	-3.91187e-06
				2.27832	-3.90854e-06
				2.28155	-3.90522e-06
				2.28479	-3.90191e-06
				2.28803	-3.89861e-06
				2.29126	-3.89533e-06
				2.2945	-3.89205e-06
				2.29773	-3.88878e-06
				2.30097	-3.88569e-06
				2.30421	-3.88254e-06
				2.30744	-3.8794e-06
				2.31068	-3.87627e-06
				2.31392	-3.87316e-06
				2.31715	-3.87005e-06
				2.32039	-3.86696e-06
				2.32362	-3.86387e-06
				2.32686	-3.8609e-06
				2.3301	-3.85789e-06
				2.33333	-3.85488e-06
				2.33657	-3.8519e-06
				2.33981	-3.84892e-06
				2.34304	-3.84594e-06
				2.34628	-3.84298e-06
				2.34951	-3.84002e-06
				2.35275	-3.83707e-06
				2.35599	-3.83414e-06
				2.35922	-3.83121e-06
				2.36246	-3.82829e-06
				2.3657	-3.82539e-06
				2.36893	-3.82249e-06
				2.37217	-3.8196e-06
				2.3754	-3.81672e-06
				2.37864	-3.81385e-06
				2.38188	-3.81092e-06
				2.38511	-3.80802e-06
				2.38835	-3.80514e-06
				2.39159	-3.80227e-06
				2.39482	-3.7994e-06
				2.39806	-3.79654e-06
				2.40129	-3.79369e-06
				2.40453	-3.79086e-06
				2.40777	-3.78802e-06
				2.411	-3.78521e-06
				2.41424	-3.7824e-06
				2.41748	-3.7796e-06
				2.42071	-3.77684e-06
				2.42395	-3.77408e-06
				2.42718	-3.77133e-06
				2.43042	-3.76858e-06
				2.43366	-3.76585e-06
				2.43689	-3.76312e-06
				2.44013	-3.7604e-06
				2.44337	-3.75769e-06
				2.4466	-3.75499e-06
				2.44984	-3.7523e-06
				2.45307	-3.74962e-06
				2.45631	-3.74694e-06
				2.45955	-3.74427e-06
				2.46278	-3.74162e-06
				2.46602	-3.73897e-06
				2.46926	-3.73634e-06
				2.47249	-3.7337e-06
				2.47573	-3.73108e-06
				2.47896	-3.72847e-06
				2.4822	-3.72587e-06
				2.48544	-3.72329e-06
				2.48867	-3.72073e-06
				2.49191	-3.71816e-06
				2.49515	-3.71561e-06
				2.49838	-3.71307e-06
				2.50162	-3.71054e-06
				2.50485	-3.70801e-06
				2.50809	-3.7055e-06
				2.51133	-3.70299e-06
				2.51456	-3.70049e-06
				2.5178	-3.698e-06
				2.52104	-3.69553e-06
				2.52427	-3.69306e-06
				2.52751	-3.6906e-06
				2.53074	-3.68814e-06
				2.53398	-3.68569e-06
				2.53722	-3.68325e-06
				2.54045	-3.68082e-06
				2.54369	-3.67839e-06
				2.54693	-3.67597e-06
				2.55016	-3.67357e-06
				2.5534	-3.67117e-06
				2.55663	-3.66878e-06
				2.55987	-3.6664e-06
				2.56311	-3.66402e-06
				2.56634	-3.66165e-06
				2.56958	-3.6593e-06
				2.57282	-3.65695e-06
				2.57605	-3.65461e-06
				2.57929	-3.65228e-06
				2.58252	-3.64995e-06
				2.58576	-3.64763e-06
				2.589	-3.64532e-06
				2.59223	-3.64302e-06
				2.59547	-3.64073e-06
				2.59871	-3.63844e-06
				2.60194	-3.63616e-06
				2.60518	-3.63389e-06
				2.60841	-3.63163e-06
				2.61165	-3.62937e-06
				2.61489	-3.62712e-06
				2.61812	-3.62489e-06
				2.62136	-3.62266e-06
				2.6246	-3.62043e-06
				2.62783	-3.61822e-06
				2.63107	-3.616e-06
				2.6343	-3.61379e-06
				2.63754	-3.6116e-06
				2.64078	-3.6094e-06
				2.64401	-3.60723e-06
				2.64725	-3.60506e-06
				2.65049	-3.6029e-06
				2.65372	-3.60074e-06
				2.65696	-3.5986e-06
				2.66019	-3.59646e-06
				2.66343	-3.59433e-06
				2.66667	-3.5922e-06
				2.6699	-3.59009e-06
				2.67314	-3.58798e-06
				2.67638	-3.58588e-06
				2.67961	-3.58378e-06
				2.68285	-3.58169e-06
				2.68608	-3.57961e-06
				2.68932	-3.57754e-06
				2.69256	-3.57548e-06
				2.69579	-3.57342e-06
				2.69903	-3.57137e-06
				2.70227	-3.56932e-06
				2.7055	-3.56729e-06
				2.70874	-3.56545e-06
				2.71197	-3.56353e-06
				2.71521	-3.5616e-06
				2.71845	-3.55969e-06
				2.72168	-3.55779e-06
				2.72492	-3.55587e-06
				2.72816	-3.55398e-06
				2.73139	-3.55209e-06
				2.73463	-3.55021e-06
				2.73786	-3.54834e-06
				2.7411	-3.54647e-06
				2.74434	-3.54461e-06
				2.74757	-3.54275e-06
				2.75081	-3.54091e-06
				2.75405	-3.53907e-06
				2.75728	-3.53724e-06
				2.76052	-3.53544e-06
				2.76375	-3.53363e-06
				2.76699	-3.53184e-06
				2.77023	-3.53004e-06
				2.77346	-3.52824e-06
				2.7767	-3.52645e-06
				2.77994	-3.52467e-06
				2.78317	-3.52289e-06
				2.78641	-3.52112e-06
				2.78964	-3.51936e-06
				2.79288	-3.5176e-06
				2.79612	-3.51585e-06
				2.79935	-3.51411e-06
				2.80259	-3.51237e-06
				2.80583	-3.51064e-06
				2.80906	-3.50895e-06
				2.8123	-3.50725e-06
				2.81553	-3.50556e-06
				2.81877	-3.50386e-06
				2.82201	-3.50218e-06
				2.82524	-3.5005e-06
				2.82848	-3.49881e-06
				2.83172	-3.49711e-06
				2.83495	-3.49544e-06
				2.83819	-3.49379e-06
				2.84142	-3.49215e-06
				2.84466	-3.49051e-06
				2.8479	-3.48888e-06
				2.85113	-3.48725e-06
				2.85437	-3.48564e-06
				2.85761	-3.48402e-06
				2.86084	-3.48241e-06
				2.86408	-3.48081e-06
				2.86731	-3.47922e-06
				2.87055	-3.47763e-06
				2.87379	-3.47604e-06
				2.87702	-3.47447e-06
				2.88026	-3.4729e-06
				2.8835	-3.47134e-06
				2.88673	-3.46978e-06
				2.88997	-3.46822e-06
				2.8932	-3.46668e-06
				2.89644	-3.46514e-06
				2.89968	-3.46361e-06
				2.90291	-3.46208e-06
				2.90615	-3.46056e-06
				2.90939	-3.45904e-06
				2.91262	-3.45753e-06
				2.91586	-3.45603e-06
				2.91909	-3.45453e-06
				2.92233	-3.45304e-06
				2.92557	-3.45155e-06
				2.9288	-3.45024e-06
				2.93204	-3.44883e-06
				2.93528	-3.44743e-06
				2.93851	-3.44603e-06
				2.94175	-3.44463e-06
				2.94498	-3.44325e-06
				2.94822	-3.44187e-06
				2.95146	-3.44049e-06
				2.95469	-3.43912e-06
				2.95793	-3.43775e-06
				2.96117	-3.43639e-06
				2.9644	-3.43504e-06
				2.96764	-3.43369e-06
				2.97087	-3.43235e-06
				2.97411	-3.43102e-06
				2.97735	-3.42969e-06
				2.98058	-3.42836e-06
				2.98382	-3.42705e-06
				2.98705	-3.42573e-06
				2.99029	-3.42442e-06
				2.99353	-3.42312e-06
				2.99676	-3.42182e-06
				3	-3.42053e-06
				3.00324	-3.41924e-06
				3.00647	-3.41796e-06
				3.00971	-3.41669e-06
				3.01294	-3.4156e-06
				3.01618	-3.41443e-06
				3.01942	-3.41329e-06
				3.02265	-3.41214e-06
				3.02589	-3.41099e-06
				3.02913	-3.40985e-06
				3.03236	-3.40872e-06
				3.0356	-3.40759e-06
				3.03884	-3.40646e-06
				3.04207	-3.40534e-06
				3.04531	-3.40423e-06
				3.04854	-3.40312e-06
				3.05178	-3.40202e-06
				3.05502	-3.40092e-06
				3.05825	-3.39983e-06
				3.06149	-3.39874e-06
				3.06473	-3.39766e-06
				3.06796	-3.39658e-06
				3.0712	-3.39551e-06
				3.07443	-3.39444e-06
				3.07767	-3.39338e-06
				3.08091	-3.39232e-06
				3.08414	-3.39127e-06
				3.08738	-3.39023e-06
				3.09061	-3.38918e-06
				3.09385	-3.38814e-06
				3.09709	-3.38712e-06
				3.10032	-3.38609e-06
				3.10356	-3.38506e-06
				3.1068	-3.38404e-06
				3.11003	-3.38303e-06
				3.11327	-3.38203e-06
				3.1165	-3.38102e-06
				3.11974	-3.38002e-06
				3.12298	-3.37903e-06
				3.12621	-3.37805e-06
				3.12945	-3.37706e-06
				3.13269	-3.37608e-06
				3.13592	-3.37511e-06
