# Supplementary material for: Experimental and numerical dataset of Microbond test using optical fibres for strain
Source: Data Brief. 2020 Jul 13;31:106017. doi: 10.1016/j.dib.2020.106017 (PMC7390787; doi:10.1016/j.dib.2020.106017)
Supplement: Supplementary file 1 [file mmc1.zip › Supplementary data/simulation_data.xlsx]

## Sheet: Sheet1
DR_1_Sim			DR_2_Sim			DR_4_Sim			DR_5_Sim
Strain	Force		Strain	Force		Strain	Force		Strain	Force
(m/m)	(N)		(m/m)	(N)		(m/m)	(N)		(m/m)	(N)
0	0		0	0		0	0		0	0
0	0		0	0		0	0		1.48171e-06	0.00135489
-1.00929e-17	0		-1.57178e-16	0		0	0		2.96325e-06	0.00270962
-3.36431e-18	0		-1.6591e-16	0		2.25035e-06	0.00513174		5.18527e-06	0.00474145
0	0		-3.99181e-17	0		1.10749e-05	0.0101979		8.51762e-06	0.00778861
-1.00929e-17	0		-1.35971e-16	0		1.84614e-05	0.0168241		1.35147e-05	0.012358
-1.34572e-17	0		-1.34724e-16	0		2.58703e-05	0.0234807		2.10072e-05	0.0192092
-2.01859e-17	0		-1.34724e-16	0		3.32804e-05	0.030139		3.19461e-05	0.0292099
-2.35502e-17	0		-1.6591e-16	0		4.06906e-05	0.0367976		4.52974e-05	0.0414072
-2.01859e-17	0		0	0		4.8101e-05	0.0434563		5.75261e-05	0.0525649
-1.34572e-17	0		-1.0229e-16	0		5.55115e-05	0.050115		6.9018e-05	0.063045
-1.00929e-17	0		0	0		6.29221e-05	0.0567738		8.03429e-05	0.0733738
-1.34572e-17	0		-1.03538e-16	0		7.03328e-05	0.0634326		9.11607e-05	0.0832455
-2.35502e-17	0		-1.6092e-16	0		7.77406e-05	0.0700887		9.87823e-05	0.0902007
-1.00929e-17	0		-2.49488e-17	0		8.5138e-05	0.0767352		0.000106063	0.0968416
-1.34572e-17	0		-1.24744e-18	0		9.25017e-05	0.0833508		0.000113212	0.103362
-1.34572e-17	0		0	0		9.97613e-05	0.089871		0.000119935	0.109492
-1.68216e-17	0		-3.49284e-17	0		0.00010682	0.0962078		0.000128977	0.117739
-1.00929e-17	0		-9.97953e-17	0		0.000113765	0.102446		0.000147057	0.134253
-1.34572e-17	0		-9.97953e-18	0		0.000120782	0.108752		0.000165002	0.150641
6.72862e-18	0		-1.44703e-16	0		0.000127836	0.115091		0.00018241	0.166536
5.18026e-07	0.000784383		-1.6591e-16	0		0.000134817	0.121362		0.00019901	0.181692
1.26783e-06	0.00179143		-2.24539e-17	0		0.00014173	0.127571		0.000210174	0.191889
2.0886e-06	0.0027912		-1.1726e-16	0		0.000148682	0.133818		0.000220862	0.201651
2.95487e-06	0.00378736		-1.24744e-18	0		0.000155688	0.140114		0.000236775	0.216188
3.85247e-06	0.00478129		-6.23721e-17	0		0.000162712	0.146425		0.000255622	0.233407
4.77318e-06	0.00577368		-1.0728e-16	0		0.000169727	0.152727		0.000260279	0.237662
5.71195e-06	0.00676494		9.841e-07	0.000859128		0.0001767	0.158991		0.000264963	0.241942
6.66552e-06	0.00775532		2.79913e-06	0.00241839		0.000183601	0.165189		0.000273162	0.249435
7.63169e-06	0.008745		4.67847e-06	0.00396502		0.000190463	0.171352		0.000282905	0.258341
8.60889e-06	0.00973409		6.51571e-06	0.00551882		0.000197247	0.177445		0.000298881	0.272944
9.59585e-06	0.0107227		8.35282e-06	0.00707268		0.000203744	0.183275		0.000314763	0.28746
1.05919e-05	0.0117109		1.01899e-05	0.00862652		0.000210223	0.189095		0.000330523	0.301865
1.15961e-05	0.0126987		1.2027e-05	0.0101803		0.000216677	0.194892		0.000346064	0.316069
1.26056e-05	0.0136824		1.3864e-05	0.0117341		0.000223108	0.200671		0.000360763	0.329496
1.36022e-05	0.0146375		1.5701e-05	0.0132879		0.000229545	0.206453		0.000374413	0.341964
1.4569e-05	0.0155451		2.00856e-05	0.017006		0.000235991	0.212245		0.00038795	0.354326
1.54839e-05	0.0163809		2.649e-05	0.0225181		0.000242426	0.218026		0.000401502	0.366702
1.63506e-05	0.0171586		3.27989e-05	0.0280789		0.000248819	0.223769		0.000421762	0.385204
1.72058e-05	0.0179313		3.9138e-05	0.033445		0.000255152	0.229456		0.000441887	0.403583
1.80745e-05	0.0187279		4.54751e-05	0.0388043		0.000261448	0.235111		0.000456879	0.417269
1.89583e-05	0.019544		5.1813e-05	0.0441639		0.000267711	0.240737		0.000471869	0.430956
1.98526e-05	0.0203696		5.81518e-05	0.0495244		0.000273923	0.246318		0.000486658	0.444459
2.07538e-05	0.0211992		6.44925e-05	0.0548864		0.000280137	0.251902		0.000497586	0.454435
2.166e-05	0.0220306		7.08342e-05	0.0602492		0.000286328	0.257463		0.000508415	0.464321
2.25702e-05	0.0228629		7.71767e-05	0.0656127		0.000292493	0.263002		0.000519148	0.474118
2.34687e-05	0.0236734		8.35202e-05	0.0709769		0.000298661	0.268544		0.000529753	0.483801
2.43571e-05	0.0244684		8.98645e-05	0.0763417		0.000304848	0.274102		0.000540284	0.493419
2.52456e-05	0.0252644		9.62331e-05	0.0816716		0.000310972	0.279602		0.000548106	0.500563
2.61348e-05	0.0260607		0.000102581	0.087034		0.000318809	0.286694		0.000555856	0.507649
2.70251e-05	0.0268574		0.000108927	0.0924008		0.000328307	0.295279		0.000563547	0.514676
2.79167e-05	0.0276543		0.000115275	0.0977683		0.000337775	0.303785		0.000571206	0.521673
2.88096e-05	0.0284514		0.000121624	0.103137		0.00034723	0.312279		0.00057883	0.52864
2.97039e-05	0.0292487		0.000127973	0.108505		0.000356678	0.320766		0.000586441	0.535596
3.05974e-05	0.0300432		0.000134323	0.113875		0.000366123	0.32925		0.000594036	0.542536
3.14864e-05	0.0308301		0.000140674	0.119245		0.000375556	0.337724		0.000601617	0.549465
3.1928e-05	0.0312194		0.000147026	0.124615		0.000384973	0.346184		0.000612969	0.559834
3.25851e-05	0.0317962		0.000153378	0.129988		0.000394386	0.354641		0.000629997	0.575397
3.3072e-05	0.0322216		0.000159731	0.13536		0.000403793	0.363092		0.000655471	0.598675
3.35533e-05	0.0326409		0.000166086	0.140733		0.000413192	0.371537		0.000680311	0.621378
3.40175e-05	0.0330344		0.000172441	0.146105		0.000422585	0.379975		0.000704339	0.643356
3.44751e-05	0.0334235		0.000178797	0.151478		0.000431968	0.388405		0.000728057	0.665052
3.49286e-05	0.0338112		0.000185153	0.156853		0.000441339	0.396824		0.000751357	0.686379
3.53787e-05	0.034198		0.00019151	0.162228		0.000450695	0.40523		0.000774291	0.707381
3.58266e-05	0.0345844		0.000197868	0.167603		0.000460035	0.41362		0.000797134	0.728293
3.62732e-05	0.034971		0.000204227	0.172979		0.000469358	0.421995		0.000819768	0.749007
3.67192e-05	0.0353583		0.000210587	0.178356		0.000478667	0.430358		0.000836641	0.764456
3.71657e-05	0.0357468		0.000216945	0.183732		0.000487928	0.438677		0.000853334	0.779742
3.78377e-05	0.036333		0.000222824	0.188684		0.000497153	0.446963		0.000869877	0.794895
3.85107e-05	0.0369208		0.000228485	0.193463		0.000506378	0.45525		0.000886299	0.809932
3.91841e-05	0.0375087		0.00023411	0.198216		0.000515598	0.463533		0.000902574	0.824834
3.98536e-05	0.038089		0.000239729	0.202966		0.000524806	0.471804		0.000918755	0.839651
4.06473e-05	0.0387785		0.000245348	0.207715		0.000533994	0.480058		0.000934861	0.854396
4.14409e-05	0.0394687		0.000250968	0.212466		0.000543145	0.488277		0.000950838	0.869024
4.22346e-05	0.0401595		0.000256588	0.217217		0.000552262	0.496467		0.000966709	0.883556
4.30286e-05	0.0408508		0.00026221	0.221969		0.000561362	0.504641		0.000990388	0.905243
4.38228e-05	0.0415426		0.000267833	0.226721		0.000570441	0.512796		0.00101642	0.929094
4.46172e-05	0.0422348		0.000273457	0.231475		0.000579513	0.520944		0.00104236	0.952845
4.54118e-05	0.0429275		0.000279081	0.23623		0.000588579	0.529088		0.00106798	0.976295
4.62067e-05	0.0436206		0.000284707	0.240985		0.000597596	0.537186		0.00109308	0.999278
4.70001e-05	0.0443115		0.000290334	0.245741		0.000606499	0.545181		0.00111768	1.02175
4.779e-05	0.0449966		0.000295961	0.250498		0.000615378	0.553155		0.00114209	1.04407
4.85791e-05	0.0456812		0.000301566	0.255235		0.000624229	0.561105		0.00116626	1.06615
4.93678e-05	0.0463651		0.000307159	0.259962		0.00063307	0.569047		0.00119088	1.08864
5.01561e-05	0.0470482		0.000312754	0.264691		0.000641903	0.576981		0.00122287	1.11788
5.09436e-05	0.0477304		0.00031835	0.26942		0.000650726	0.584906		0.00124035	1.13384
5.17301e-05	0.0484111		0.000323946	0.27415		0.000659538	0.592821		0.00125969	1.1515
5.25088e-05	0.0490818		0.000329525	0.278864		0.000668332	0.60072		0.0012798	1.16988
5.32787e-05	0.0497424		0.000335081	0.283557		0.000677112	0.608607		0.00129951	1.18788
5.4036e-05	0.0503887		0.000340527	0.288152		0.000687365	0.617865		0.00131873	1.20542
5.47739e-05	0.0510132		0.000346215	0.293476		0.00070004	0.629332		0.00133758	1.22263
5.54823e-05	0.0516011		0.000351318	0.297827		0.000712617	0.64063		0.00135667	1.24006
5.59879e-05	0.0520089		0.000356294	0.302035		0.000725176	0.65191		0.00137585	1.25756
5.64692e-05	0.052387		0.000361257	0.30623		0.000737732	0.663188		0.00139515	1.27518
5.69248e-05	0.0527343		0.000366218	0.310423		0.000750284	0.674462		0.00141375	1.29215
5.73558e-05	0.053054		0.000371178	0.314615		0.000762829	0.68573		0.00143174	1.30858
5.77684e-05	0.0533578		0.000376044	0.318723		0.000775365	0.69699		0.00144938	1.32467
5.8173e-05	0.0536613		0.000380902	0.322827		0.000787888	0.708237		0.00146636	1.34016
5.85788e-05	0.053976		0.000385756	0.326927		0.000800392	0.719468		0.0014911	1.36274
5.91324e-05	0.0544232		0.000390538	0.330963		0.000812871	0.730675		0.00151532	1.38484
5.96953e-05	0.054887		0.00039526	0.33495		0.00082532	0.741855		0.00153861	1.40609
6.02656e-05	0.0553624		0.000400842	0.341804		0.000837741	0.75301		0.00156671	1.43175
6.08411e-05	0.0558452		0.000406149	0.346621		0.000850147	0.764151		0.00158748	1.45075
6.14197e-05	0.0563326		0.000411202	0.35109		0.000862551	0.775292		0.00159499	1.45763
6.2e-05	0.0568223		0.000416079	0.355344		0.000874957	0.786434		0.00155211	1.41853
6.25811e-05	0.0573137		0.000421305	0.36026		0.000887361	0.797573		0.00152875	1.39724
6.31622e-05	0.057806		0.000426843	0.364989		0.000899763	0.808711		0.00145312	1.32828
6.37421e-05	0.0582983		0.000432231	0.369618		0.000914893	0.825818		0.00140835	1.28744
6.43202e-05	0.0587902		0.000437499	0.374169		0.000928247	0.838085		0.00131865	1.20559
6.48962e-05	0.0592814		0.000442678	0.378643		0.000940968	0.849558		0.00125983	1.15192
6.547e-05	0.0597719		0.000447784	0.383047		0.000953476	0.860811		0.00109035	0.99731
6.60416e-05	0.0602615		0.000452826	0.387393		0.000965904	0.871985		0.000800508	0.732921
6.66104e-05	0.0607496		0.000457809	0.391678		0.000978293	0.883117		0.000674153	0.617606
6.71741e-05	0.0612315		0.000462741	0.395909		0.000990642	0.894203		0.00062693	0.574502
6.75951e-05	0.0615923		0.00046763	0.400096		0.00100295	0.905245		0.000561833	0.515097
6.80152e-05	0.061953		0.00047248	0.40425		0.0010152	0.91624		0.000478855	0.439337
6.84327e-05	0.0623104		0.000477297	0.408368		0.00102744	0.92723		0.000385947	0.354457
6.88486e-05	0.0626666		0.000482083	0.412454		0.00103969	0.938226		0.000296219	0.272389
6.92634e-05	0.0630223		0.000486841	0.416509		0.00105195	0.949242		0.000266147	0.244841
6.96769e-05	0.0633771		0.000491576	0.420542		0.00106423	0.960267		0.000229141	0.210905
7.00884e-05	0.0637298		0.000496228	0.424507		0.00107651	0.971284		0.000185836	0.171174
7.04978e-05	0.0640805		0.000500701	0.428303		0.00108879	0.982317		0.000133288	0.122887
7.09051e-05	0.0644293		0.000505168	0.432077		0.00110105	0.993329		6.88718e-05	0.0636167
7.13104e-05	0.0647763		0.000509612	0.435815		0.00111331	1.00434		4.17091e-05	0.0386317
7.17136e-05	0.0651215		0.000514002	0.439497		0.00112555	1.01533		3.15762e-05	0.0292864
7.21146e-05	0.0654644		0.000517839	0.442865		0.0011377	1.02623		1.99145e-05	0.0185202
7.25138e-05	0.0658059		0.000521146	0.445885		0.00114985	1.03713		8.60307e-06	0.00803093
7.29116e-05	0.0661464		0.000524793	0.448976		0.00116202	1.04807		2.85826e-06	0.00268228
7.3308e-05	0.066486		0.000528691	0.452178		0.0011742	1.05902		5.18631e-08	7.06365e-05
7.37036e-05	0.0668253		0.000532076	0.455122		0.00118637	1.06996		-1.32126e-06	-0.0012068
7.40986e-05	0.0671644		0.000535276	0.4579		0.00119855	1.0809		-1.32154e-06	-0.00120699
7.46224e-05	0.0676135		0.000538643	0.46069		0.00121072	1.09184		-1.32186e-06	-0.0012073
7.51458e-05	0.0680633		0.000542465	0.463707		0.00122289	1.10278		-1.32235e-06	-0.00120772
7.56682e-05	0.0685128		0.00054656	0.46693		0.00123505	1.11371		-1.32308e-06	-0.00120838
7.61892e-05	0.0689611		0.000550776	0.470299		0.00124721	1.12463		-1.32416e-06	-0.00120937
7.67082e-05	0.0694074		0.000555048	0.473767		0.00125935	1.13555		-1.32578e-06	-0.00121084
7.72248e-05	0.0698508		0.00055935	0.4773		0.00127148	1.14645		-1.3282e-06	-0.00121303
7.77387e-05	0.070291		0.00056367	0.480877		0.00128358	1.15732		-1.33181e-06	-0.0012163
7.82501e-05	0.0707282		0.000567967	0.48445		0.00129565	1.16817		-1.33719e-06	-0.00122116
7.87595e-05	0.0711634		0.000572266	0.488047		0.00130771	1.17901		-1.34444e-06	-0.00122768
7.92679e-05	0.0715977		0.000576564	0.491646		0.00131977	1.18985		-1.35153e-06	-0.00123404
7.97759e-05	0.072032		0.000580849	0.495241		0.00133183	1.2007		-1.35842e-06	-0.00124019
8.02838e-05	0.0724667		0.000585139	0.498846		0.00134388	1.21154		-1.36528e-06	-0.00124632
8.07915e-05	0.0729017		0.000589431	0.502463		0.00135591	1.22235		-1.37207e-06	-0.00125237
8.12986e-05	0.0733363		0.000593724	0.506079		0.00136791	1.23313		-1.3788e-06	-0.00125836
8.18049e-05	0.0737705		0.000598016	0.509695		0.00137988	1.24389
8.23106e-05	0.0742048		0.000602308	0.513313		0.00139182	1.25461
8.28159e-05	0.0746396		0.000606601	0.516935		0.00140375	1.26533
8.33208e-05	0.0750743		0.000610893	0.520557		0.0014157	1.27606
8.38254e-05	0.0755093		0.000615183	0.524179		0.00142765	1.2868
8.43275e-05	0.0759408		0.000619469	0.527793		0.00143961	1.29754
8.71662e-05	0.0763245		0.000623753	0.531408		0.00145153	1.30823
8.79169e-05	0.0767681		0.000628026	0.535012		0.00146345	1.31894
8.84112e-05	0.0771967		0.00063229	0.53861		0.00147536	1.32963
8.88927e-05	0.0776209		0.000636551	0.542202		0.00148726	1.3403
8.93732e-05	0.0780435		0.000640807	0.545795		0.00149916	1.351
8.98507e-05	0.0784629		0.00064506	0.549385		0.00151108	1.36171
9.17039e-05	0.0801531		0.000649311	0.55297		0.001523	1.37242
9.4207e-05	0.0825585		0.000653561	0.556554		0.00153492	1.38313
9.66427e-05	0.0847348		0.00065781	0.560138		0.00154684	1.39385
9.90476e-05	0.0868786		0.000662058	0.563721		0.00155875	1.40456
0.000101433	0.0889986		0.000666306	0.567302		0.00157066	1.41526
0.000103798	0.0910955		0.000670552	0.570884		0.00158256	1.42596
0.00010614	0.0931668		0.000674797	0.574464		0.00159445	1.43665
0.000108454	0.0952089		0.000679042	0.578043		0.00160633	1.44732
0.000110729	0.0972117		0.000683285	0.581622		0.00161819	1.45799
0.000112944	0.0991588		0.000687528	0.5852		0.00163006	1.46866
0.000114972	0.100966		0.000691769	0.588777		0.00164192	1.47932
0.000116955	0.102681		0.00069601	0.592353		0.00165377	1.48997
0.000118822	0.104292		0.000700249	0.595928		0.00166561	1.50061
0.000120611	0.105836		0.000704483	0.599499		0.00167744	1.51124
0.000122406	0.107391		0.000708705	0.603059		0.00168925	1.52186
0.000124253	0.108997		0.000712913	0.606608		0.00170105	1.53247
0.000126146	0.110648		0.000717121	0.610156		0.00171284	1.54307
0.000128067	0.112326		0.000721328	0.613702		0.00172462	1.55365
0.000129997	0.114013		0.000725534	0.617249		0.00173639	1.56423
0.000131927	0.1157		0.00072974	0.620795		0.00174816	1.5748
0.00013385	0.11738		0.000733941	0.624338		0.00175991	1.58536
0.000135762	0.11905		0.000738135	0.62788		0.00177166	1.59591
0.000137658	0.120706		0.000742319	0.631411		0.00178337	1.60643
0.000139544	0.122352		0.000746485	0.634923		0.00179509	1.61696
0.000141423	0.123991		0.000750641	0.638425		0.00180681	1.62749
0.000143296	0.125625		0.000754794	0.641923		0.00181852	1.63802
0.000145162	0.127254		0.000758946	0.645421		0.00183023	1.64853
0.000147014	0.128868		0.000763097	0.648919		0.00184192	1.65903
0.000148854	0.130474		0.000767247	0.652417		0.0018536	1.66953
0.000150674	0.13206		0.000771396	0.655913		0.00186528	1.68003
0.00015247	0.133623		0.000775544	0.659409		0.00187694	1.69051
0.000154221	0.135143		0.00077969	0.662904		0.00188859	1.70098
0.000155882	0.136574		0.000783828	0.666392		0.00190023	1.71145
0.000157386	0.137852		0.000787945	0.669849		0.00191186	1.7219
0.000158679	0.138938		0.000792046	0.6733		0.00192349	1.73235
0.000159817	0.1399		0.00079614	0.676745		0.00193511	1.7428
0.000160919	0.140851		0.000800226	0.680185		0.00194673	1.75323
0.000162065	0.141855		0.000804308	0.683627		0.00195834	1.76367
0.000163269	0.142916		0.00080839	0.687069		0.00196995	1.7741
0.000164519	0.144018		0.000812471	0.690506		0.00198155	1.78453
0.000165801	0.145147		0.00081655	0.693942		0.00199315	1.79496
0.000167104	0.146294		0.000820626	0.697375		0.00200473	1.80536
0.000168423	0.147453		0.000824685	0.700793		0.0020163	1.81576
0.000169751	0.14862		0.000828727	0.704194		0.00202786	1.82614
0.000171088	0.149794		0.000832757	0.707586		0.00203942	1.83651
0.000172428	0.150971		0.000836783	0.710975		0.00205097	1.84689
0.000173774	0.152151		0.000840808	0.714364		0.00206252	1.85727
0.000175121	0.153333		0.00084483	0.717751		0.00207407	1.86765
0.000176412	0.154484		0.000848837	0.721132		0.00208561	1.87802
0.000177746	0.155643		0.000852843	0.724507		0.00209713	1.88837
0.000179101	0.156811		0.000856849	0.727882		0.00210865	1.8986
0.000180457	0.157987		0.000860853	0.731258		0.00212014	1.90881
0.000181812	0.159166		0.000864833	0.734612		0.00213159	1.91899
0.000183165	0.160347		0.000868795	0.737949		0.00214302	1.92916
0.000184518	0.161529		0.000872751	0.741286		0.00215443	1.93933
0.00018587	0.162712		0.000876689	0.744607		0.00216582	1.94955
0.000187223	0.163896		0.000880621	0.747919		0.00217721	1.95978
0.000188576	0.16508		0.000884548	0.751228		0.00218862	1.96995
0.000189928	0.166264		0.000888464	0.754531		0.00220002	1.98018
0.000191279	0.167448		0.000892369	0.757824		0.00221141	1.99041
0.000192629	0.168631		0.000896275	0.761115		0.0022228	2.00063
0.000193979	0.169813		0.00090018	0.764408		0.00223416	2.01084
0.000195329	0.170996		0.000904084	0.767698		0.00224551	2.02102
0.000196678	0.172178		0.000907977	0.770977		0.00225682	2.03119
0.000198027	0.17336		0.000911866	0.774252		0.00226811	2.04132
0.000199375	0.174542		0.000915746	0.777518		0.00227937	2.05143
0.000200724	0.175724		0.000919615	0.780775		0.00229062	2.06146
0.000202059	0.176894		0.000923466	0.784017		0.00230188	2.0715
0.000203387	0.178057		0.000927303	0.787249		0.00231313	2.0816
0.000204717	0.179221		0.000931133	0.790474		0.00232439	2.0917
0.000208564	0.182841		0.000934957	0.7937		0.00233565	2.10181
0.000213885	0.18773		0.000938779	0.796919		0.00234689	2.1119
0.000219062	0.192349		0.000942592	0.800131		0.00235811	2.12198
0.000224154	0.196862		0.000946402	0.80334		0.00236929	2.13202
0.000229184	0.201303		0.000950969	0.807555		0.00238046	2.14199
0.000234159	0.205683		0.000956797	0.813144		0.00239159	2.15198
0.000239089	0.210017		0.00096251	0.8181		0.00240272	2.16197
0.000243955	0.214293		0.000968119	0.822909		0.00241386	2.17196
0.000248749	0.218507		0.000973662	0.827632		0.00242496	2.18193
0.000253505	0.222684		0.000979167	0.832302		0.00243606	2.19185
0.000258235	0.226838		0.000984644	0.836937		0.00244713	2.20174
0.000262952	0.23098		0.000990102	0.841547		0.00245819	2.21163
0.000267659	0.235113		0.000995543	0.84614		0.00246947	2.22182
0.000272358	0.239239		0.00100097	0.850719		0.00248111	2.23237
0.000277043	0.243354		0.00100639	0.855287		0.00249268	2.24277
0.000281691	0.247434		0.0010118	0.859845		0.00250421	2.25313
0.000286329	0.251507		0.00101719	0.86438		0.00251572	2.26347
0.000290958	0.25557		0.00102256	0.868876		0.00252721	2.27379
0.000295548	0.2596		0.00102788	0.873332		0.00253867	2.28407
0.000299734	0.263289		0.00103317	0.877774		0.00255012	2.29431
0.000304065	0.267044		0.00103845	0.882207		0.00256156	2.30458
0.000308404	0.270824		0.00104371	0.886635		0.00257301	2.31485
0.000312722	0.274599		0.00104896	0.891058		0.00258444	2.32511
0.000317031	0.278372		0.00105421	0.895487		0.00259589	2.33534
0.000321293	0.282101		0.00105943	0.89988		0.00260734	2.34558
0.000325412	0.285696		0.00106453	0.904149		0.00261878	2.35581
0.00032932	0.289102		0.00106959	0.908392		0.00263021	2.36606
0.000333192	0.292483		0.00107465	0.912643		0.00264163	2.3763
0.00033704	0.295849		0.00107969	0.916885		0.00265301	2.38652
0.000340872	0.299203		0.00108474	0.921148		0.00266438	2.39672
0.000344683	0.302539		0.0010898	0.925412		0.00267574	2.40691
0.000348475	0.305861		0.00109486	0.929681		0.00268706	2.41707
0.000352164	0.309088		0.00109991	0.93394		0.00269837	2.4272
0.0003558	0.312268		0.00110495	0.938186		0.00270967	2.43733
0.000359401	0.31542		0.00110997	0.942418		0.00272097	2.44746
0.000362974	0.318548		0.00111498	0.946639		0.00273226	2.45758
0.000366529	0.321661		0.00111998	0.950855		0.00274355	2.4677
0.000369183	0.323986		0.00112496	0.955051		0.00275484	2.4778
0.000371832	0.326306		0.00112993	0.959243		0.00276614	2.48791
0.000374472	0.32862		0.00113488	0.963418		0.00277743	2.49804
0.000377088	0.330911		0.00113982	0.967585		0.00278871	2.50817
0.000379684	0.333185		0.00114476	0.971747		0.00279998	2.51826
0.000382229	0.335411		0.00115112	0.97772		0.00281122	2.52835
0.00038468	0.337552		0.00116	0.98643		0.00282245	2.53843
0.000387106	0.339673		0.00116841	0.99367		0.00283366	2.54847
0.000389521	0.341788		0.00117647	1.00053		0.00284665	2.56059
0.000391933	0.3439		0.00118436	1.0072		0.0028593	2.57196
0.000394343	0.346012		0.00119214	1.01378		0.00287183	2.58319
0.000396755	0.348126		0.00119988	1.0203		0.00288431	2.59438
0.00039917	0.350243		0.00120758	1.0268		0.00289676	2.60555
0.000401589	0.352364		0.00121527	1.03328		0.0029092	2.61669
0.000404011	0.354487		0.00122294	1.03975		0.00292161	2.62782
0.000406435	0.356613		0.00123061	1.04622		0.00293399	2.63891
0.00040886	0.358739		0.00123827	1.05268		0.00294635	2.65
0.000411286	0.360866		0.00124593	1.05913		0.0029587	2.66106
0.00041371	0.362992		0.00125358	1.06558		0.00297103	2.67211
0.000416133	0.365117		0.00126119	1.072		0.00298335	2.68316
0.000418555	0.367241		0.00126881	1.07843		0.00299567	2.69415
0.000420976	0.369364		0.00127643	1.08486		0.00300796	2.70513
0.000423396	0.371486		0.00128405	1.09129		0.00302023	2.71609
0.000425815	0.373608		0.00129164	1.0977		0.00303248	2.72707
0.00042823	0.375727		0.00129923	1.1041		0.00304472	2.73803
0.00043059	0.377791		0.00130682	1.11051		0.00305692	2.74893
0.00043292	0.379831		0.00131441	1.11691		0.00306911	2.75981
0.00043524	0.381864		0.00132199	1.12331		0.00308128	2.77076
0.000437557	0.383893		0.00132956	1.12969		0.00309345	2.78167
0.000439872	0.385923		0.00133714	1.13607		0.00310558	2.79254
0.000442188	0.387953		0.0013447	1.14245		0.00311767	2.80337
0.000444505	0.389984		0.00135226	1.14882		0.00312971	2.81411
0.000447599	0.392696		0.00135982	1.1552		0.00314171	2.82482
0.000450694	0.395409		0.00136737	1.16157		0.00315367	2.83549
0.000453791	0.398124		0.00137491	1.16792		0.00316559	2.84613
0.000456913	0.400863		0.00138245	1.17427		0.00317746	2.85673
0.000460076	0.403641		0.00138995	1.18059		0.00318932	2.86732
0.000463248	0.406421		0.00139744	1.1869		0.00320119	2.87793
0.000466421	0.409201		0.00140494	1.19323		0.00321308	2.88861
0.000469594	0.411979		0.00141243	1.19955		0.00322494	2.89922
0.00047276	0.414751		0.00141992	1.20586		0.00323674	2.90981
0.000475921	0.417519		0.00142741	1.21217		0.00324847	2.92032
0.000479082	0.420287		0.00143489	1.21848		0.00326009	2.9307
0.00048224	0.423053		0.00144238	1.22479		0.00327167	2.94105
0.000485398	0.425819		0.00144986	1.23109		0.00328326	2.95146
0.000488553	0.428582		0.00145733	1.2374		0.00329486	2.96186
0.000491703	0.431341		0.0014648	1.2437		0.0033064	2.97217
0.000494846	0.434095		0.00147227	1.24999		0.00331783	2.98244
0.000497981	0.436842		0.00147973	1.25626		0.00332918	2.9926
0.000501108	0.439583		0.00148717	1.26256		0.00334047	3.00271
0.000504231	0.44232		0.00149462	1.26882		0.00335167	3.01275
0.000507354	0.445057		0.00150206	1.2751		0.00336273	3.02265
0.000510446	0.447765		0.0015095	1.28137		0.00337366	3.03244
0.000513534	0.450469		0.00151694	1.28763		0.00338448	3.0421
0.000516626	0.453178		0.00152437	1.29388		0.00339504	3.05156
0.000519718	0.455887		0.0015318	1.30013		0.00340534	3.06078
0.000522809	0.458595		0.00153922	1.30637		0.00341538	3.06974
0.000525885	0.461289		0.00154664	1.31262		0.0034252	3.0785
0.000528955	0.463979		0.00155404	1.31885		0.00343471	3.087
0.000532015	0.46666		0.00156139	1.32504		0.0034438	3.09513
0.000535064	0.469332		0.00156873	1.33122		0.00345239	3.1028
0.000538102	0.471994		0.00157607	1.33741		0.0034658	3.11783
0.000541125	0.474645		0.00158341	1.34359		0.00347476	3.12603
0.000544134	0.477283		0.00159075	1.34977		0.00348131	3.13177
0.000547133	0.479913		0.00159809	1.35596		0.00348676	3.13652
0.00055013	0.482541		0.00160542	1.36214		0.00348903	3.14693
0.000553122	0.485165		0.00161276	1.36832		0.00348013	3.13239
0.0005561	0.487774		0.00162009	1.3745		0.00345568	3.09818
0.000559078	0.490384		0.00162742	1.38067		0.00340749	3.03451
0.000562059	0.492997		0.00163476	1.38682		0.00327927	2.85867
0.000565043	0.495611		0.00164209	1.39298		0.00300597	2.49514
0.000568028	0.498227		0.00164941	1.39913		0.00252577	1.87967
0.000571015	0.500845		0.00165672	1.40527		0	0
0.000574005	0.503464		0.00166403	1.41141		0	0
0.000576997	0.506086		0.00167134	1.41755		0	0
0.000579991	0.508708		0.00167864	1.42368		0	0
0.000582983	0.51133		0.00168593	1.42982
0.000585975	0.513952		0.00169323	1.43595
0.000588966	0.516571		0.00170052	1.44208
0.000591949	0.519185		0.0017078	1.44821
0.000594928	0.521795		0.00171508	1.45435
0.000597903	0.524401		0.00172234	1.46046
0.000600872	0.527003		0.0017296	1.46657
0.000604087	0.529836		0.00173685	1.47267
0.000607112	0.532554		0.00174409	1.47876
0.000610114	0.535226		0.00175132	1.48485
0.000613099	0.53787		0.00175854	1.49092
0.00061607	0.540492		0.00176574	1.49699
0.00061903	0.543099		0.00177293	1.50304
0.000621979	0.545692		0.00178012	1.50912
0.000624916	0.548273		0.00178731	1.51517
0.000627843	0.550842		0.00179449	1.52123
0.00063076	0.5534		0.00180167	1.52728
0.000633672	0.555951		0.00180884	1.53332
0.000636579	0.5585		0.001816	1.53935
0.000639486	0.561047		0.00182314	1.54537
0.000642388	0.563589		0.00183029	1.55139
0.000645278	0.566121		0.00183743	1.5574
0.000648166	0.56865		0.00184456	1.5634
0.000651047	0.571175		0.0018517	1.5694
0.000653922	0.573694		0.00185883	1.57539
0.000656791	0.576206		0.00186595	1.58137
0.000659648	0.57871		0.00187307	1.58735
0.000662498	0.581206		0.00188018	1.59333
0.000665347	0.583701		0.00188729	1.59931
0.000668195	0.586196		0.00189437	1.60526
0.000671044	0.588692		0.00190144	1.61121
0.000673893	0.591187		0.0019085	1.61716
0.000676739	0.59368		0.00191556	1.62311
0.00067958	0.59617		0.00192261	1.62905
0.000682418	0.598656		0.00192966	1.63498
0.000685277	0.601163		0.0019367	1.64091
0.000688137	0.603671		0.00194373	1.64683
0.000690995	0.606175		0.00195075	1.65275
0.000693848	0.608675		0.00195776	1.65865
0.000696711	0.611184		0.00196475	1.66454
0.000699573	0.613693		0.00197174	1.67043
0.000702429	0.616196		0.00197873	1.67632
0.000705277	0.618691		0.00198572	1.6822
0.000708118	0.621181		0.0019927	1.68808
0.000710952	0.623664		0.00199968	1.69396
0.000713799	0.626161		0.00200665	1.69984
0.000716678	0.628689		0.00201363	1.70572
0.000719557	0.631214		0.00202059	1.7116
0.000722431	0.633736		0.00202756	1.71747
0.000725301	0.636252		0.00203452	1.72334
0.000728165	0.638764		0.00204148	1.7292
0.000731031	0.641277		0.00204841	1.73504
0.000733896	0.64379		0.00205533	1.74086
0.000736762	0.646304		0.00206224	1.7467
0.000739629	0.648818		0.00206915	1.75252
0.000742511	0.65135		0.00207604	1.75832
0.000745393	0.653878		0.00208292	1.76411
0.000748276	0.656406		0.00208979	1.7699
0.00075116	0.658936		0.00209666	1.77569
0.000754086	0.661503		0.00210353	1.78147
0.000757004	0.664063		0.00211039	1.78725
0.000759911	0.666612		0.00211725	1.79303
0.000762804	0.669148		0.00212411	1.7988
0.000765684	0.671673		0.00213096	1.80457
0.000768547	0.674181		0.0021378	1.81033
0.000771395	0.676678		0.00214463	1.81608
0.00077423	0.679162		0.00215145	1.82183
0.000777055	0.681638		0.00215824	1.82755
0.000779872	0.684106		0.00216502	1.83326
0.000782683	0.68657		0.00217179	1.83896
0.000785538	0.689113		0.00217857	1.84467
0.000788393	0.691653		0.00218533	1.85037
0.000791236	0.69418		0.00219209	1.85606
0.000794071	0.696693		0.00219884	1.86174
0.000796901	0.699196		0.00220555	1.86739
0.000799719	0.701683		0.00221222	1.873
0.000802532	0.704161		0.00221888	1.87861
0.000805341	0.706633		0.00222554	1.88422
0.000808138	0.709093		0.0022322	1.88982
0.000810922	0.71154		0.00223884	1.89541
0.00081379	0.71406		0.00224547	1.901
0.000817538	0.717439		0.00225208	1.90657
0.000821244	0.720719		0.00225869	1.91213
0.000824919	0.723959		0.00226529	1.91769
0.000828598	0.727196		0.00227189	1.92324
0.00083226	0.730414		0.00227848	1.92879
0.000835909	0.733617		0.00228506	1.93433
0.000839547	0.736807		0.00229164	1.93987
0.000843178	0.739988		0.00229822	1.94541
0.000846799	0.743159		0.00230478	1.95094
0.000850411	0.74632		0.00231134	1.95646
0.000854015	0.749473		0.00231788	1.96196
0.000858685	0.753659		0.00232437	1.96743
0.000866083	0.760459		0.00233085	1.97288
0.000873173	0.766791		0.00233732	1.97832
0.000880055	0.7729		0.00234378	1.98377
0.000886786	0.778853		0.00235024	1.9892
0.000893404	0.784688		0.00235668	1.99463
0.000899937	0.790437		0.00236311	2.00004
0.000906403	0.796118		0.00236951	2.00543
0.000912816	0.801747		0.00237588	2.0108
0.000919155	0.807305		0.00238224	2.01615
0.000925428	0.812801		0.00238858	2.02149
0.000931665	0.818261		0.00239492	2.02683
0.000937875	0.823698		0.00240125	2.03215
0.000944058	0.82911		0.00240757	2.03749
0.000950197	0.834483		0.00241389	2.04281
0.000956284	0.839809		0.00242019	2.04812
0.000962318	0.845087		0.00242649	2.05342
0.000968292	0.850311		0.00243277	2.05871
0.000974228	0.855502		0.00243906	2.06401
0.000980149	0.860681		0.00244533	2.06929
0.000986063	0.865855		0.00245159	2.07456
0.000991984	0.871036		0.00245783	2.07981
0.000997911	0.876221		0.00246406	2.08505
0.00100384	0.88141		0.00247028	2.09029
0.00100977	0.886603		0.00247649	2.09552
0.0010157	0.891793		0.0024827	2.10074
0.00102161	0.89697		0.00248889	2.10596
0.00102749	0.90212		0.00249505	2.11114
0.0010329	0.906849		0.00250118	2.11631
0.00103813	0.911414		0.00250728	2.12144
0.00104322	0.91586		0.00251336	2.12656
0.00104815	0.920165		0.00251941	2.13166
0.00105283	0.924242		0.00252545	2.13675
0.00105721	0.928062		0.00253148	2.14182
0.00106135	0.93167		0.00253749	2.14687
0.00106537	0.935172		0.00254348	2.15192
0.00106939	0.938674		0.00254947	2.15696
0.00107347	0.942234		0.00255545	2.16198
0.00107762	0.945866		0.00256142	2.16701
0.00108183	0.949559		0.00256738	2.17202
0.00108604	0.95325		0.00257331	2.17703
0.00109016	0.956866		0.00257923	2.18201
0.00109413	0.960345		0.00258513	2.18697
0.00109787	0.963622		0.00259102	2.19193
0.00110142	0.966717		0.00259689	2.19687
0.00110485	0.969713		0.00260276	2.2018
0.00110825	0.972691		0.00260858	2.20671
0.00111165	0.975659		0.00261439	2.2116
0.00111505	0.978637		0.00262018	2.21647
0.00111843	0.981597		0.00262593	2.22131
0.00112172	0.984483		0.00263165	2.22612
0.00112485	0.987225		0.00263733	2.2309
0.00112763	0.989659		0.00264298	2.23565
0.00113005	0.991761		0.00264858	2.24035
0.00113223	0.993652		0.00265417	2.24506
0.00113428	0.995429		0.00265977	2.24976
0.00113611	0.997009		0.00266535	2.25445
0.00113717	0.997914		0.00267091	2.25913
0.00113601	0.996819		0.00267646	2.26379
0.00112882	0.990287		0.002682	2.26845
0.00110893	0.97228		0.00268752	2.27309
0.00106575	0.933273		0.00269303	2.27772
0.000983697	0.85923		0.00269852	2.28233
0.000843327	0.73274		0.002704	2.28694
0.000579775	0.496427		0.00270946	2.29153
0.000457455	0.393641		0.0027149	2.29611
0.000145563	0.121748		0.00272032	2.30066
6.62012e-05	0.0557336		0.00272567	2.30516
1.90103e-05	0.0188679		0.00273098	2.30963
2.67882e-06	0.00306566		0.00273628	2.31408
-4.23968e-07	-8.03993e-05		0.00274156	2.31852
-4.25647e-07	-0.000198552		0.00274682	2.32293
-4.26542e-07	-0.000206631		0.00275202	2.3273
-4.27421e-07	-0.000219294		0.0027572	2.33166
-4.28363e-07	-0.000220247		0.00276237	2.336
-4.29301e-07	-0.000221302		0.00276752	2.34033
-4.30253e-07	-0.000222208		0.00277265	2.34464
-4.31189e-07	-0.000223101		0.00277777	2.34895
-4.32153e-07	-0.000223997		0.00278286	2.35322
-4.331e-07	-0.000224883		0.00278793	2.35748
-4.3406e-07	-0.000225768		0.00279297	2.36173
-4.35016e-07	-0.000226642		0.00279797	2.36593
-4.35988e-07	-0.000227525		0.00280289	2.37006
-4.36939e-07	-0.00022842		0.00280775	2.37415
-4.37914e-07	-0.000229296		0.00281257	2.3782
-4.38882e-07	-0.000230161		0.00281736	2.38222
-4.39862e-07	-0.000231032		0.00282212	2.38621
-4.40833e-07	-0.000231811		0.00282686	2.39019
-4.41813e-07	-0.000232672		0.00283155	2.39413
-4.42784e-07	-0.000233527		0.00283618	2.39801
-4.43781e-07	-0.000234388		0.00284077	2.40187
-4.44764e-07	-0.000235243		0.00284534	2.40569
-4.45757e-07	-0.000236098		0.00284986	2.40948
-4.46739e-07	-0.000236941		0.0028543	2.41321
-4.47739e-07	-0.000237791		0.0028586	2.41683
-4.48732e-07	-0.000238636		0.00286286	2.4204
-4.49739e-07	-0.000239483		0.00286714	2.42399
-4.50737e-07	-0.000240314		0.00287143	2.42758
-4.5174e-07	-0.000241157		0.00287569	2.43115
-4.5275e-07	-0.000241992		0.00287993	2.43471
-4.53763e-07	-0.000242825		0.00288414	2.43824
-4.54762e-07	-0.00024365		0.00288826	2.44169
-4.55787e-07	-0.000244482		0.00289222	2.44503
-4.56808e-07	-0.000245305		0.00289612	2.44831
-4.5784e-07	-0.000246253		0.00289998	2.45154
-4.58856e-07	-0.000246985		0.0029038	2.45474
-4.59886e-07	-0.000247819		0.0029076	2.45793
-4.60912e-07	-0.000248632		0.00291201	2.46182
-4.61949e-07	-0.000249445		0.00291692	2.46615
-4.62975e-07	-0.000250252		0.00292183	2.47039
-4.64013e-07	-0.000251064		0.00292656	2.4744
-4.65056e-07	-0.000251868		0.0029312	2.47831
-4.66101e-07	-0.000252673		0.0029358	2.48218
-4.67135e-07	-0.000253468		0.00294038	2.48603
-4.68189e-07	-0.00025427		0.00294494	2.48985
-4.69235e-07	-0.000255065		0.00294926	2.4935
-4.70291e-07	-0.000255784		0.00295342	2.49702
-4.71344e-07	-0.000256488		0.00295754	2.50049
-4.72402e-07	-0.00025728		0.00296163	2.50392
-4.73461e-07	-0.000258064		0.00296571	2.50734
-4.74532e-07	-0.00025885		0.00296962	2.51063
-4.75589e-07	-0.000259546		0.00297313	2.51361
-4.76658e-07	-0.000260331		0.00297648	2.51643
-4.77729e-07	-0.000261106		0.00297976	2.5192
-4.78804e-07	-0.000261882		0.00298289	2.52183
-4.79874e-07	-0.000262567		0.0029859	2.52437
-4.80951e-07	-0.000263341		0.00298828	2.52642
-4.82029e-07	-0.000264113		0.00298978	2.52776
-4.83125e-07	-0.000264877		0.00299061	2.52853
-4.84207e-07	-0.000265636		0.00299047	2.52852
-4.85288e-07	-0.000266401		0.00298717	2.52609
-4.8638e-07	-0.000267159		0.0029802	2.52057
-4.87479e-07	-0.000267916		0.00295978	2.50437
-4.88564e-07	-0.000268662		0.00286439	2.42941
-4.8967e-07	-0.000269418		0.00136804	1.27375
-4.90767e-07	-0.000270086		2.85043e-05	0.0633806
-4.91869e-07	-0.000270835		-3.30415e-06	-0.00107141
-4.92969e-07	-0.000271573		-3.31149e-06	-0.00226042
-4.94082e-07	-0.000272318		-3.3071e-06	-0.00253693
-4.95191e-07	-0.00027306		-3.3051e-06	-0.00258639
-4.96302e-07	-0.000273918		-3.30363e-06	-0.00260712
-4.97404e-07	-0.00027465		-3.30205e-06	-0.00260553
-4.98522e-07	-0.000275386		-3.30037e-06	-0.00261112
-4.99638e-07	-0.000276116		-3.29869e-06	-0.00261024
-5.00767e-07	-0.000276848		-3.297e-06	-0.00260913
-5.0189e-07	-0.000277572		-3.29531e-06	-0.00260818
-5.03018e-07	-0.000278298		-3.29361e-06	-0.00260721
-5.04141e-07	-0.000279022		-3.2919e-06	-0.00260625
-5.05272e-07	-0.000279743		-3.29018e-06	-0.00260527
-5.06402e-07	-0.000280456		-3.28846e-06	-0.00260428
-5.07536e-07	-0.000281177		-3.28672e-06	-0.0026033
-5.08675e-07	-0.000281892		-3.28498e-06	-0.00260229
-5.09824e-07	-0.000282605		-3.28324e-06	-0.00260129
-5.1096e-07	-0.000283307		-3.28147e-06	-0.00260027
-5.12103e-07	-0.000284016		-3.27971e-06	-0.00259925
-5.13243e-07	-0.000284721		-3.27794e-06	-0.00259823
-5.14397e-07	-0.000285425		-3.27615e-06	-0.00259721
-5.15549e-07	-0.00028612		-3.27437e-06	-0.00259617
-5.16702e-07	-0.00028682		-3.27257e-06	-0.00259513
-5.17853e-07	-0.000287516		-3.27076e-06	-0.00259392
-5.19013e-07	-0.00028821		-3.26895e-06	-0.00259271
-5.20171e-07	-0.000288898		-3.26714e-06	-0.00259166
-5.21335e-07	-0.000289592		-3.26532e-06	-0.0025906
-5.22498e-07	-0.000290278		-3.26349e-06	-0.00258953
-5.23668e-07	-0.000290889		-3.26165e-06	-0.00258847
-5.2483e-07	-0.000291563		-3.25981e-06	-0.00258723
-5.26004e-07	-0.000292251		-3.25796e-06	-0.00258616
-5.27173e-07	-0.000292848		-3.2561e-06	-0.0025851
-5.28351e-07	-0.000293527		-3.25424e-06	-0.00258402
-5.29527e-07	-0.000294198		-3.25237e-06	-0.00258276
-5.30709e-07	-0.000294872		-3.25049e-06	-0.00258166
-5.31891e-07	-0.000295542		-3.2486e-06	-0.00258056
-5.33076e-07	-0.000296211		-3.24671e-06	-0.00257945
-5.34255e-07	-0.000296793		-3.2448e-06	-0.00257839
-5.35428e-07	-0.000297461		-3.24289e-06	-0.00257727
-5.36603e-07	-0.000298126		-3.24097e-06	-0.00257614
-5.37789e-07	-0.000298789		-3.23904e-06	-0.00257485
-5.38961e-07	-0.000299446		-3.23711e-06	-0.00257355
-5.40139e-07	-0.000300106		-3.23516e-06	-0.00257241
-5.41322e-07	-0.00030076		-3.23322e-06	-0.00257126
-5.42505e-07	-0.000301416		-3.23126e-06	-0.00256995
-5.43689e-07	-0.000302064		-3.22929e-06	-0.00256879
-5.44879e-07	-0.000302716		-3.22732e-06	-0.00256747
-5.46063e-07	-0.000303365		-3.22534e-06	-0.0025663
-5.4726e-07	-0.000304011		-3.22335e-06	-0.00256496
-5.48449e-07	-0.00030465		-3.22136e-06	-0.00256378
-5.49641e-07	-0.000305294		-3.21933e-06	-0.00256304
-5.50844e-07	-0.000305934		-3.21732e-06	-0.00256185
-5.52045e-07	-0.000306572		-3.21531e-06	-0.00256066
-5.5324e-07	-0.000307204		-3.21329e-06	-0.0025593
-5.54448e-07	-0.00030784		-3.21129e-06	-0.00255897
-5.55654e-07	-0.00030847		-3.20926e-06	-0.00255776
-5.56876e-07	-0.000309105		-3.20722e-06	-0.00255655
-5.58092e-07	-0.000309652		-3.20517e-06	-0.00255533
			-3.20312e-06	-0.00255439
			-3.20105e-06	-0.00255301
			-3.19899e-06	-0.00255177
			-3.19691e-06	-0.00255053
			-3.19483e-06	-0.00254929
			-3.19275e-06	-0.00254789
			-3.19067e-06	-0.00254664
			-3.18857e-06	-0.00254538
			-3.18647e-06	-0.00254414
			-3.18436e-06	-0.00254287
			-3.18224e-06	-0.00254161
			-3.18013e-06	-0.00254033
			-3.178e-06	-0.00253892
			-3.17586e-06	-0.00253748
			-3.17373e-06	-0.00253619
			-3.17159e-06	-0.00253489
			-3.16944e-06	-0.00253349
			-3.16729e-06	-0.0025322
			-3.16513e-06	-0.0025309
			-3.163e-06	-0.00253033
			-3.16084e-06	-0.00252902
			-3.15867e-06	-0.00252755
			-3.15648e-06	-0.00252622
			-3.15429e-06	-0.00252474
			-3.1521e-06	-0.00252341
			-3.14993e-06	-0.00252281
			-3.14773e-06	-0.00252147
			-3.14548e-06	-0.0025207
			-3.14327e-06	-0.00251935
			-3.14104e-06	-0.002518
			-3.13882e-06	-0.00251649
			-3.13656e-06	-0.0025157
			-3.13431e-06	-0.00251434
			-3.13206e-06	-0.00251296
			-3.12982e-06	-0.00251159
			-3.12756e-06	-0.00251021
			-3.12531e-06	-0.00250869
			-3.12305e-06	-0.0025073
			-3.12078e-06	-0.00250576
			-3.11851e-06	-0.00250436
			-3.11623e-06	-0.00250282
			-3.11395e-06	-0.00250141
			-3.11166e-06	-0.00249986
			-3.10937e-06	-0.00249845
			-3.10708e-06	-0.00249689
			-3.10477e-06	-0.00249532
			-3.10246e-06	-0.00249391
			-3.10016e-06	-0.00249233
			-3.09783e-06	-0.0024909
			-3.09552e-06	-0.00248932
			-3.09322e-06	-0.00248789
			-3.09091e-06	-0.00248645
			-3.08859e-06	-0.00248501
			-3.08626e-06	-0.00248342
			-3.08394e-06	-0.00248182
			-3.08161e-06	-0.00248037
			-3.07928e-06	-0.00247877
			-3.07694e-06	-0.00247716
			-3.0746e-06	-0.0024757
			-3.07226e-06	-0.00247408
			-3.0699e-06	-0.00247261
			-3.06754e-06	-0.00247114
			-3.06518e-06	-0.00246966
			-3.06282e-06	-0.00246818
			-3.06045e-06	-0.0024667
			-3.05808e-06	-0.00246506
			-3.05569e-06	-0.00246342
			-3.0533e-06	-0.00246193
			-3.05091e-06	-0.00246043
			-3.04851e-06	-0.00245893
			-3.04611e-06	-0.00245743
			-3.04371e-06	-0.00245592
			-3.0413e-06	-0.00245441
			-3.03889e-06	-0.00245275
